# Supplementary material for: Association between hemoglobin-to-creatinine ratio and all-cause mortality in patients with coronary artery disease
Source: Egypt Heart J. 2025 Dec 5;77:109. doi: 10.1186/s43044-025-00707-2 (PMC12680590; doi:10.1186/s43044-025-00707-2)
Supplement: Supplementary file 1 — Supplementary Material 1. [file 43044_2025_707_MOESM1_ESM.xlsx]

## Sheet: HCRandCAD
SEQN	Death	Death fro Heart Disease	Time	HB	Creatinine	HCR	Sex	Age	Race	Education	Income	Obesity	Alchol	Smoing	ALT	AST	UA	Hypertension	Hypercholesterolemia	Diabetes	HF	Stroke
87696	0	0	38	11.1	10.22	1.09	2	66	4	1	1	0	0	0	86	18	297.4	1	0	0	0	0
16283	1	2	11	14.3	12.9	1.11	1	72	3	3	3	0	1	0	20	19	380.7	0	1	0	0	0
9172	1	2	9	11.4	9.9	1.15	2	75	4	3	1	0	1	1	22	21	380.7	1	1	1	1	0
20234	1	2	91	12.4	10.8	1.15	2	40	4	3	1	0	0	1	13	12	356.9	1	0	0	0	0
54348	1	1	24	11.6	9.38	1.24	1	80	3	3	2	0	1	1	17	21	279.6	1	1	0	0	0
15185	1	1	40	11.9	9.1	1.31	2	58	4	1	1	0	0	1	16	19	303.3	1	1	1	1	0
47068	1	2	117	11.2	7.8	1.44	2	62	4	1	2	0	1	0	13	23	214.1	1	0	1	0	0
55067	0	0	120	12.1	8.35	1.45	2	61	1	NA	1	NA	0	0	9	16	374.7	1	1	1	0	0
3886	1	2	85	12.7	8.3	1.53	1	66	4	3	3	0	1	1	17	17	321.2	1	0	1	0	0
93830	1	2	0	9.8	6.34	1.55	1	67	4	3	3	1	1	1	16	16	154.6	1	0	1	1	1
57651	0	0	114	13.9	8.51	1.63	1	53	5	3	1	1	1	0	19	24	226	1	0	1	0	0
51909	0	0	127	12.1	7.15	1.69	1	55	4	3	3	1	0	0	14	20	291.5	1	0	1	1	1
60946	0	0	115	12.7	7.31	1.74	1	68	2	1	1	0	0	1	16	21	362.8	1	1	1	1	0
96016	0	0	25	11.9	6.75	1.76	1	80	3	3	1	0	1	1	18	17	291.5	1	1	1	1	0
18114	1	1	42	12.9	7.3	1.77	2	72	3	2	1	0	1	1	8	16	285.5	1	1	0	1	0
63013	0	0	86	11.3	6.18	1.83	1	65	5	3	3	0	1	0	13	15	285.5	1	0	1	1	0
76116	1	2	61	11.2	5.98	1.87	1	68	3	3	NA	1	1	1	131	16	368.8	1	1	0	0	1
66982	1	2	19	10.1	5.14	1.96	2	73	3	1	2	0	1	0	21	21	297.4	1	1	1	1	1
78504	1	2	62	12.4	6.3	1.97	2	60	1	1	2	0	1	0	123	43	291.5	1	1	1	1	1
52221	1	1	110	13.5	6.34	2.13	1	65	3	3	3	0	1	0	40	36	386.6	1	1	0	0	0
84534	0	0	59	11.1	5.15	2.16	2	62	1	1	2	0	0	0	84	17	184.4	1	0	1	0	0
76076	0	0	69	12	5.19	2.31	2	51	3	3	1	0	0	0	67	16	345	1	0	1	0	1
39919	1	2	94	8.2	3.5	2.34	1	74	4	2	2	NA	1	1	18	34	600.7	1	1	1	1	0
70544	1	2	21	10	4.27	2.34	1	77	4	2	2	0	0	0	37	34	440.2	1	0	0	0	0
71144	0	0	94	12.5	5.29	2.36	2	30	3	2	2	1	0	1	11	15	368.8	1	0	0	0	0
34582	1	1	38	12.9	5.4	2.39	1	61	4	1	2	NA	0	1	83	88	237.9	0	0	1	1	1
25135	1	2	2	13.9	5.7	2.44	1	68	1	1	1	1	0	0	17	17	285.5	1	0	1	0	0
43261	1	2	48	13.6	5.56	2.45	1	62	4	3	3	1	0	1	41	38	124.9	1	1	1	1	0
84564	0	0	57	12.7	5.09	2.49	1	74	2	1	1	1	1	0	79	23	261.7	1	1	1	0	0
6847	1	2	37	10.7	4.2	2.55	2	80	1	1	2	0	0	1	11	12	255.8	1	1	0	1	1
74598	1	1	45	11.4	4.35	2.62	1	58	3	1	3	1	1	0	54	14	249.8	1	1	1	1	0
84256	1	2	9	9.9	3.7	2.68	1	63	3	1	2	0	1	1	47	15	267.7	1	0	0	1	1
99658	0	0	31	10.9	4.05	2.69	2	66	1	3	1	1	0	0	10	13	190.3	1	1	1	1	1
25330	1	1	23	11.4	4.2	2.71	2	68	3	3	2	0	0	1	13	12	404.5	1	1	0	0	0
7925	1	2	20	12.6	4.6	2.74	2	69	1	1	1	0	0	0	10	20	279.6	1	0	0	0	0
70084	1	2	70	10.8	3.74	2.89	1	66	4	1	1	1	0	1	24	24	535.3	1	1	1	1	1
79206	1	1	68	13.4	4.46	3	1	72	3	1	1	0	0	1	109	18	136.8	1	1	1	1	0
12071	1	2	54	10.4	3.4	3.06	1	80	1	3	3	NA	0	0	13	20	481.8	1	1	1	0	0
61652	1	2	23	11	3.4	3.23	2	80	4	2	2	1	0	0	11	19	594.8	1	1	1	1	0
95626	0	0	32	14.5	4.46	3.25	1	76	1	1	1	1	0	1	17	17	309.3	1	1	1	0	0
30215	1	2	95	12.6	3.6	3.5	1	71	3	1	3	0	1	1	24	32	440.2	0	0	1	0	0
60326	1	2	47	11.6	3.2	3.62	2	80	4	3	2	0	0	1	14	29	559.1	1	1	0	1	0
15313	1	1	91	11.3	3.1	3.65	2	80	3	2	2	0	0	1	14	22	826.8	1	1	0	0	1
27643	1	2	39	10.8	2.9	3.72	1	70	3	1	1	0	1	1	20	19	499.6	1	0	1	1	1
92746	1	2	13	12.9	3.42	3.77	1	80	3	3	3	0	1	0	85	18	398.5	1	1	0	0	0
27294	1	1	8	10.4	2.7	3.85	2	66	3	3	1	1	1	1	15	20	463.9	1	0	1	1	0
64226	0	0	106	11.4	2.95	3.86	1	73	3	2	2	NA	1	0	18	20	374.7	1	1	1	0	1
74294	1	1	11	13.7	3.48	3.94	2	44	1	2	1	NA	0	0	114	19	154.6	1	0	1	1	1
20761	1	1	33	14.8	3.7	4	1	75	3	3	2	0	1	1	12	21	368.8	1	0	0	0	0
47210	1	2	33	10.2	2.52	4.05	2	80	4	3	2	0	0	1	21	29	684	1	1	1	1	0
1488	1	2	25	11.1	2.7	4.11	2	80	3	3	2	0	1	0	10	16	523.4	1	1	0	0	1
13519	1	2	69	10	2.4	4.17	2	63	5	3	3	1	1	1	11	19	428.3	0	1	0	0	0
88599	0	0	56	11.6	2.78	4.17	1	80	3	3	2	0	0	0	120	19	559.1	1	0	0	0	0
36408	1	2	109	12.4	2.9	4.28	1	42	1	3	1	NA	1	1	17	17	1046.8	1	1	1	1	0
31060	1	2	4	12.9	3	4.3	1	80	3	1	3	NA	1	0	15	27	594.8	1	0	0	1	0
15641	1	2	25	12.1	2.8	4.32	2	72	4	1	2	1	0	0	18	17	475.8	1	1	0	1	0
48159	1	2	79	12.4	2.82	4.4	1	61	4	3	2	0	1	1	20	22	666.2	1	1	1	1	0
19097	1	2	123	12	2.7	4.44	1	67	4	1	2	1	0	1	18	21	267.7	1	1	1	0	0
35206	1	2	59	11.6	2.6	4.46	1	68	3	1	2	NA	0	1	17	17	541.3	1	0	1	1	1
23521	1	2	51	9	2	4.5	2	59	4	3	1	NA	1	1	15	15	565.1	1	0	1	1	1
60376	1	2	25	12.1	2.69	4.5	1	69	3	2	3	1	1	1	29	31	493.7	1	1	1	1	0
29943	1	2	28	13.5	3	4.5	1	60	4	1	NA	0	1	1	43	50	404.5	1	1	1	0	1
14598	1	2	65	13.5	3	4.5	2	80	3	1	3	0	0	1	27	24	553.2	0	1	0	1	0
46169	1	1	4	10.7	2.36	4.53	2	80	3	2	2	0	1	1	35	33	582.9	1	1	0	1	1
16037	1	1	52	11.8	2.6	4.54	1	60	4	3	2	NA	1	0	15	17	862.5	1	1	0	1	0
39861	0	0	178	12.7	2.8	4.54	1	63	4	3	2	NA	0	1	8	17	386.6	1	0	1	0	0
40422	1	2	12	12.7	2.8	4.54	2	61	1	2	2	NA	0	1	15	19	190.3	1	1	1	0	0
100455	1	1	25	12.5	2.74	4.56	1	80	3	3	2	0	0	0	28	19	535.3	1	1	1	1	0
54355	1	1	8	11.6	2.52	4.6	1	80	3	1	3	1	1	0	16	21	654.3	0	0	1	1	0
61831	1	2	35	10.9	2.34	4.66	2	80	3	2	2	1	1	1	9	18	582.9	1	1	0	1	0
101200	0	0	25	12.6	2.69	4.68	1	73	3	3	2	0	1	0	11	15	428.3	1	1	0	0	0
10522	1	2	85	10.8	2.3	4.7	1	73	3	2	2	1	1	1	16	20	797	1	1	0	0	0
74062	0	0	81	11.9	2.51	4.74	2	67	5	1	1	1	0	0	61	30	493.7	1	1	1	1	0
17096	1	2	31	9.5	2	4.75	2	71	4	2	2	1	0	1	12	16	618.6	1	1	1	1	0
58574	1	1	58	11.5	2.41	4.77	1	67	4	1	2	0	0	1	14	16	475.8	1	0	0	0	0
85266	1	1	6	9.5	1.98	4.8	1	70	2	3	3	1	0	0	106	22	636.4	1	1	1	1	0
73797	1	1	4	10.9	2.27	4.8	2	57	3	3	2	1	0	1	168	27	273.6	1	0	1	1	1
95763	1	2	15	9.9	2.02	4.9	1	75	3	1	2	0	0	1	6	24	541.3	1	0	1	1	0
23636	1	2	31	14.7	3	4.9	1	80	3	2	3	0	0	0	12	15	582.9	1	1	0	1	0
70332	1	2	48	11.1	2.24	4.96	1	80	3	1	2	1	1	1	15	22	475.8	1	1	1	0	0
20496	1	2	61	11.4	2.3	4.96	1	77	3	3	3	0	1	1	10	11	279.6	1	1	0	1	1
68682	1	2	48	12.4	2.5	4.96	2	79	3	1	2	0	0	0	19	27	654.3	1	1	1	1	0
63765	1	2	8	9.9	1.98	5	1	80	3	1	3	0	1	1	13	10	559.1	1	0	0	1	1
81983	0	0	75	9.9	1.98	5	2	72	4	3	3	0	0	1	61	25	333.1	1	1	0	0	1
77876	1	2	50	10.4	2.07	5.02	2	80	3	3	2	1	0	0	101	27	529.4	1	1	1	1	0
71861	0	0	97	12.6	2.5	5.04	2	68	4	1	2	1	0	1	24	27	547.2	1	1	1	0	0
46	1	1	21	13.6	2.7	5.04	2	80	4	1	2	0	0	1	13	27	333.1	1	0	0	0	1
66425	0	0	89	10.4	2.05	5.07	1	79	4	1	2	0	0	0	19	23	505.6	1	1	0	0	0
84271	0	0	45	11.8	2.32	5.09	1	67	3	3	2	1	1	1	69	45	571	1	1	1	0	1
38673	1	2	19	9.2	1.8	5.11	1	69	4	1	1	NA	0	1	10	24	428.3	1	0	0	0	0
47809	1	2	74	10.8	2.11	5.12	2	63	4	3	NA	1	1	0	11	15	440.2	1	1	1	0	1
67764	1	1	9	10	1.95	5.13	1	76	2	1	2	0	1	1	18	25	594.8	1	1	1	0	0
81933	1	1	19	10	1.94	5.15	2	80	5	1	1	1	1	1	62	15	600.7	0	1	0	0	0
97711	0	0	17	12	2.33	5.15	2	80	3	2	3	0	0	0	10	16	166.5	1	1	0	1	0
62041	0	0	112	9.1	1.76	5.17	2	62	4	1	1	1	0	1	19	17	481.8	1	0	0	0	0
70641	1	2	8	10.4	1.98	5.25	1	63	4	1	1	0	1	0	23	20	475.8	0	0	1	0	0
94095	0	0	36	11.6	2.21	5.25	2	78	4	3	2	0	0	0	7	20	463.9	1	1	0	0	0
29133	1	2	115	14.7	2.8	5.25	1	44	4	3	2	1	1	1	26	31	701.9	1	0	0	0	0
35120	1	1	98	12.1	2.3	5.26	1	76	4	1	2	NA	0	0	10	19	577	1	1	0	0	0
100951	1	1	0	8.6	1.63	5.28	1	62	3	2	1	1	0	1	5	7	577	1	0	1	1	0
100222	0	0	17	11.2	2.11	5.31	2	65	4	3	2	1	0	1	24	34	291.5	1	1	1	1	1
76037	0	0	82	12.9	2.42	5.33	1	60	1	1	2	0	0	1	74	33	618.6	1	1	1	0	0
3359	1	1	49	12.3	2.3	5.35	1	65	3	1	2	0	1	1	26	18	487.7	1	1	1	0	0
45356	1	2	12	12.4	2.31	5.37	2	73	1	1	2	0	0	1	10	17	511.5	1	0	1	1	0
12981	1	2	58	14.5	2.7	5.37	1	56	1	3	2	0	1	1	20	21	499.6	1	1	1	1	0
21253	1	1	5	10.8	2	5.4	1	80	3	2	2	NA	1	1	9	18	416.4	0	0	0	1	0
89091	0	0	49	12	2.22	5.4	1	70	4	3	1	1	1	1	43	20	297.4	1	1	0	0	0
83849	1	1	6	7.2	1.33	5.41	1	71	2	3	2	0	1	1	196	19	612.6	1	0	1	1	0
86757	1	2	7	8.9	1.63	5.46	1	78	1	1	NA	0	1	1	161	24	565.1	0	0	0	1	1
39372	1	2	61	11	2	5.5	1	66	3	1	1	NA	1	1			339	1	0	1	0	0
7532	1	1	17	11.6	2.1	5.53	1	79	4	1	NA	NA	0	0	18	24	618.6	1	1	1	1	1
42978	1	2	63	12.3	2.22	5.54	1	79	3	1	2	0	0	0	22	25	309.3	1	0	0	0	0
62418	1	2	16	15.9	2.87	5.54	1	80	3	1	2	0	1	1	9	16	452	1	1	0	1	0
14749	0	0	216	11.1	2	5.55	1	64	1	3	2	0	0	0	20	26	255.8	0	1	1	0	0
38925	1	2	90	12.3	2.2	5.59	1	63	3	1	NA	NA	1	1	14	23	541.3	1	1	1	1	1
67413	1	2	19	12.2	2.17	5.62	1	80	3	2	2	0	1	1	14	26	416.4	0	1	0	1	0
60553	1	2	88	12.6	2.24	5.63	1	75	3	1	1	0	1	1	18	25	606.7	1	1	0	1	0
93893	0	0	18	13.6	2.4	5.67	1	55	4	3	3	0	1	1	17	25	517.5	1	1	0	1	1
1003	1	2	43	10.8	1.9	5.68	1	78	3	3	3	0	0	0	19	21	333.1	1	0	0	0	0
38500	1	2	29	12	2.1	5.72	1	65	4	1	3	NA	1	1	25	16	648.3	1	1	1	1	0
35485	1	2	135	12.1	2.1	5.76	2	80	3	1	2	NA	1	0	15	24	523.4	1	1	0	0	0
67842	1	2	52	9.6	1.66	5.78	2	63	4	1	1	0	1	0	23	33	356.9	1	1	1	0	0
62292	1	2	11	11	1.9	5.79	1	80	3	3	3	0	0	1	16	27	374.7	1	1	0	0	1
26815	1	1	8	13.9	2.4	5.79	1	80	5	1	2	1	1	0	21	25	422.3	1	1	0	0	0
36415	1	1	76	9.9	1.7	5.82	2	80	3	2	2	NA	0	0	14	19	487.7	0	0	1	1	0
6396	1	1	37	11.1	1.9	5.84	1	72	1	1	2	0	0	1	22	32	493.7	1	1	1	1	0
90035	0	0	51	11.5	1.97	5.84	2	80	3	3	3	0	0	0	49	19	428.3	1	0	0	0	0
90030	0	0	58	12.2	2.09	5.84	1	77	4	2	1	0	1	1	74	29	523.4	1	0	0	0	0
95397	1	2	31	13.1	2.24	5.85	1	68	3	1	1	0	0	1	10	16	481.8	1	1	0	1	1
24284	1	1	16	12.9	2.2	5.86	1	74	3	3	1	1	0	1	18	21	493.7	1	0	1	1	0
81950	0	0	76	13.4	2.27	5.9	1	52	4	3	3	0	1	0	59	27	410.4	1	1	0	1	0
98901	0	0	19	14.4	2.44	5.9	1	65	4	3	3	1	0	1	15	38	356.9	1	1	1	0	1
99343	0	0	23	12.9	2.18	5.92	2	80	4	3	3	1	0	1	11	14	410.4	1	1	1	0	0
81524	0	0	71	11.2	1.89	5.93	1	73	2	1	2	0	1	1	72	23	481.8	1	0	1	1	0
43047	1	2	44	12.6	2.12	5.94	2	71	5	2	NA	0	0	1	35	34	523.4	0	0	1	1	0
35507	1	1	29	10.7	1.8	5.95	2	80	3	3	3	NA	0	0	14	26	434.2	1	1	0	0	0
78771	1	1	7	11.5	1.93	5.96	1	80	3	3	NA	1	1	0	42	27	469.9	0	0	0	0	0
79048	1	1	5	9.9	1.66	5.97	1	80	3	3	3	1	0	1	39	33	481.8	0	0	1	0	0
23472	1	1	82	12	2	6	2	80	3	2	2	1	0	0	24	25	410.4	1	1	1	0	0
41415	1	1	62	13.8	2.3	6	1	80	3	3	3	NA	1	1	17	23	577	1	0	0	0	1
23917	1	1	112	15	2.5	6	1	70	2	3	2	0	1	1	13	19	309.3	1	1	0	1	0
43705	1	1	43	11.2	1.86	6.02	1	80	4	1	NA	1	1	1	14	18	475.8	1	0	1	0	0
26231	1	2	92	14.5	2.4	6.04	1	80	3	1	2	0	1	0	16	19	321.2	0	1	0	1	0
49912	1	2	110	13.1	2.16	6.07	1	75	3	2	2	1	1	1	25	23	297.4	1	1	0	1	1
46807	1	2	17	14.1	2.32	6.08	1	66	3	1	1	0	1	1	22	19	499.6	1	1	1	1	0
46822	1	2	26	10.5	1.72	6.1	2	80	3	2	2	0	0	1	19	17	571	1	1	1	0	1
38027	1	2	83	12.2	2	6.1	1	67	4	2	2	NA	1	0			404.5	0	1	1	1	1
74702	1	1	68	12.5	2.05	6.1	1	68	3	3	3	1	1	1	38	25	571	1	0	0	1	0
4685	1	1	233	11	1.8	6.11	1	78	1	2	NA	0	1	0	17	20	285.5	1	0	0	0	1
37492	1	1	57	14.1	2.3	6.13	1	75	4	1	2	NA	1	0	16	21	398.5	1	1	1	1	1
26728	1	2	6	8.6	1.4	6.14	1	80	5	3	3	0	0	1	14	26	475.8	0	0	0	0	0
98756	0	0	29	12.3	2	6.15	1	80	3	1	NA	0	0	1	9	17	446.1	1	0	0	0	0
43603	1	2	3	10.6	1.72	6.16	2	55	3	3	2	NA	0	0	17	20	309.3	1	1	0	0	0
28494	1	2	67	13.6	2.2	6.18	1	74	5	3	3	0	0	1	15	18	356.9	1	0	0	1	1
42627	1	2	34	12.5	2.02	6.19	1	80	1	1	1	NA	1	1	15	14	321.2	1	1	1	1	1
41739	1	1	37	11.9	1.92	6.2	1	69	4	1	1	1	1	0	14	22	553.2	1	0	1	1	0
14272	1	2	86	12.4	2	6.2	1	73	3	1	2	NA	0	0	22	28	398.5	1	1	0	1	1
41100	1	2	145	10.6	1.7	6.23	2	70	4	1	2	NA	0	0	12	15	547.2	1	0	1	1	0
60975	0	0	126	12.8	2.05	6.24	1	80	3	2	3	1	1	0	15	20	410.4	1	1	1	0	0
99969	0	0	25	15.3	2.45	6.24	1	69	4	1	1	0	0	1	42	39	523.4	1	0	0	0	0
43726	1	1	27	11.1	1.77	6.27	2	76	4	3	3	1	0	0	14	19	362.8	1	0	1	0	1
38352	1	1	7	11.3	1.8	6.28	2	73	3	2	2	NA	0	0	35	42	630.5	1	0	1	1	0
93258	0	0	49	9.3	1.48	6.29	2	80	3	1	3	1	0	0	103	21	356.9	1	1	1	1	0
61123	1	2	59	11.6	1.84	6.3	1	80	3	2	2	1	0	1	18	19	523.4	0	0	0	0	0
16179	1	1	103	10.1	1.6	6.31	2	80	3	1	2	NA	1	1	18	26	565.1	1	0	1	0	0
53178	1	2	42	14.8	2.34	6.32	1	80	3	2	NA	0	0	1	19	23	356.9	1	0	0	0	0
37874	1	2	6	13.3	2.1	6.33	2	80	3	2	3	NA	0	1	35	39	386.6	1	1	0	1	0
53142	1	1	54	10.7	1.68	6.37	2	80	1	2	NA	1	1	0	12	19	505.6	1	0	1	1	0
39142	1	2	67	12.1	1.9	6.37	2	61	4	1	2	NA	0	1	18	22	588.9	1	1	1	1	0
48005	1	2	33	12.5	1.96	6.38	2	73	3	2	2	1	0	0	31	32	350.9	1	1	1	1	1
18413	1	1	122	14.7	2.3	6.39	1	71	3	3	3	0	0	1	16	20	410.4	1	1	0	0	0
82026	0	0	76	11.4	1.78	6.4	1	68	4	2	2	1	1	1	78	17	273.6	0	0	1	0	0
102637	0	0	16	11	1.71	6.43	1	64	4	3	3	1	0	0	17	21	452	1	1	1	1	1
80129	1	1	27	12.6	1.96	6.43	1	76	3	3	3	1	0	0	36	21	493.7	1	1	0	1	0
5894	1	1	17	13.5	2.1	6.43	1	64	3	3	2	1	1	1	23	21	368.8	1	1	1	1	0
78195	1	2	22	11.8	1.83	6.45	2	79	3	1	1	0	0	0	51	15	398.5	1	1	1	1	0
80133	1	2	45	11.3	1.75	6.46	1	80	4	3	3	0	0	0	48	22	345	1	1	1	0	0
75991	1	1	23	11.3	1.75	6.46	1	80	3	3	3	1	1	1	82	31	261.7	1	0	1	1	1
45215	1	1	11	10.7	1.65	6.48	1	71	3	3	NA	0	0	1	15	23	606.7	1	0	0	1	1
78134	0	0	83	10.9	1.68	6.49	2	57	4	3	NA	NA	0	1	77	22	559.1	1	0	1	0	1
95135	1	1	8	9.3	1.43	6.5	1	78	3	3	2	NA	1	1	9	12	440.2	1	1	0	0	0
78902	1	2	14	11.7	1.8	6.5	1	63	2	3	2	1	1	1	46	17	529.4	1	1	1	1	0
42682	1	1	45	11	1.69	6.51	1	80	3	1	2	0	1	0	23	37	196.3	0	1	0	0	0
74304	1	1	9	13.1	2.01	6.52	1	80	3	3	1	1	1	0	89	21	612.6	1	1	1	1	0
61550	1	1	71	13.1	2.01	6.52	1	62	3	1	2	1	1	0	21	28	422.3	1	1	1	0	0
85879	0	0	44	9.8	1.5	6.53	2	66	2	1	2	NA	0	0	87	17	404.5	1	0	1	1	0
15406	1	2	144	11.1	1.7	6.53	2	74	4	1	1	1	0	0	11	16	226	1	0	0	1	0
38636	1	1	46	13.1	2	6.55	1	80	3	1	3	NA	1	0	13	20	571	1	1	0	1	1
24500	1	1	151	11.8	1.8	6.56	1	66	4	2	2	1	1	0	20	22	577	1	1	1	0	0
15444	1	2	34	13.8	2.1	6.57	1	80	3	2	3	0	1	1	16	20	458	1	0	1	0	0
88747	0	0	52	11	1.67	6.59	2	74	2	2	2	0	1	1	52	24	392.6	1	0	1	1	0
4727	1	2	134	11.2	1.7	6.59	2	68	5	3	2	1	0	1	21	28	475.8	1	0	1	0	0
60384	1	1	81	11.6	1.76	6.59	2	75	3	3	NA	0	0	0	14	16	392.6	1	1	0	0	1
44839	1	2	63	12.6	1.91	6.6	2	75	5	1	2	1	0	0	21	26	523.4	1	0	1	1	0
97999	0	0	24	11.7	1.77	6.61	2	80	4	3	2	1	0	1	11	14	487.7	1	1	0	0	1
89488	0	0	55	11.5	1.73	6.65	1	75	5	3	3	0	1	1	45	32	345	1	1	1	0	0
21623	1	1	28	12.7	1.9	6.68	2	80	3	1	2	1	0	1	18	23	594.8	1	1	0	0	0
91696	1	2	33	11.1	1.66	6.69	2	80	3	1	NA	0	0	0	82	18	469.9	1	1	0	0	1
98934	1	2	2	10.8	1.61	6.71	2	80	3	1	3	0	0	1	22	19	261.7	1	0	1	0	1
18019	1	1	69	12.1	1.8	6.72	1	80	3	1	2	0	0	1	18	23	469.9	1	0	0	1	0
19658	1	1	113	12.1	1.8	6.72	2	80	3	1	2	0	1	1	16	23	648.3	0	1	0	0	0
43748	0	0	137	12.1	1.8	6.72	2	80	3	1	2	1	0	0	25	28	523.4	1	1	0	1	0
54273	1	2	83	15.9	2.34	6.79	1	70	3	1	NA	1	0	1	18	30	642.4	1	1	0	0	1
63659	1	1	65	11.1	1.63	6.81	1	80	3	2	3	0	1	1	13	19	428.3	1	1	0	1	0
83821	1	2	8	12.4	1.82	6.81	1	80	3	1	2	0	1	1	83	17	327.1	1	1	0	0	1
50342	1	2	65	12.4	1.82	6.81	1	80	5	1	NA	1	0	1	10	21	541.3	1	1	1	1	1
20250	1	2	178	11.6	1.7	6.82	2	73	3	3	2	1	1	1	12	17	499.6	1	0	1	1	0
88615	0	0	51	9.9	1.45	6.83	2	79	4	2	2	1	1	1	60	17	404.5	1	1	0	0	1
69682	1	2	78	12.5	1.83	6.83	1	67	2	1	2	1	0	0	24	21	452	1	0	1	1	0
25634	1	2	25	13.7	2	6.85	1	80	3	3	2	1	0	1	17	17	571	1	1	0	1	0
64084	1	1	30	14.1	2.05	6.88	1	80	3	2	NA	1	1	1	23	31	160.6	0	1	0	0	0
85149	0	0	54	11.3	1.64	6.89	1	66	4	3	2	1	1	1	119	16	469.9	1	0	1	1	0
38543	1	1	54	12.4	1.8	6.89	1	67	1	3	2	NA	1	1	21	17	380.7	1	1	1	0	1
93175	0	0	52	13.2	1.91	6.91	2	72	2	1	NA	0	0	1	82	17	309.3	1	1	1	0	0
94549	0	0	25	12.6	1.82	6.92	1	80	3	1	2	0	1	1	11	20	374.7	1	1	0	0	0
22772	0	0	199	10.4	1.5	6.93	2	64	3	3	1	1	0	1	17	21	588.9	1	1	1	0	0
87627	0	0	43	11.1	1.6	6.94	1	80	4	1	1	0	0	1	79	25	333.1	0	1	0	0	0
45987	0	0	145	15.4	2.22	6.94	1	67	3	2	2	1	0	1	17	16	392.6	1	1	0	0	0
16661	0	0	223	15.3	2.2	6.95	1	50	4	1	2	1	0	1	22	21	416.4	1	0	1	0	1
6673	1	2	16	11.9	1.7	7	2	79	4	1	1	1	0	0	17	27	648.3	1	0	1	0	0
98344	1	2	7	14.7	2.1	7	1	80	3	3	3	NA	0	1	6	18	380.7	1	1	1	0	0
70226	1	2	60	10.2	1.45	7.03	2	70	4	1	2	1	0	0	13	19	559.1	1	1	0	0	0
36950	1	2	35	9.2	1.3	7.08	1	67	4	1	2	NA	1	1	12	14	517.5	1	0	1	0	0
90191	0	0	39	10	1.41	7.09	2	67	4	3	2	0	0	1	71	16	523.4	1	1	0	0	1
52422	1	2	44	12.2	1.72	7.09	1	70	1	1	1	1	1	0	11	17	535.3	1	1	1	1	0
63203	0	0	96	12.4	1.75	7.09	2	80	3	1	1	0	0	0	15	19	398.5	1	1	1	1	0
56072	1	1	43	14.6	2.06	7.09	1	74	4	3	2	1	1	1	14	17	565.1	1	1	0	1	1
70848	1	2	36	11.4	1.6	7.13	1	80	4	2	1	1	1	0	21	20	499.6	1	1	1	1	0
76549	0	0	60	9.6	1.34	7.16	1	74	4	1	1	0	1	1	130	18	327.1	1	1	0	1	1
73899	0	0	80	14.6	2.04	7.16	1	57	4	3	3	1	1	0	80	33	737.6	1	0	1	0	0
41454	1	1	92	12.2	1.7	7.18	1	66	3	3	2	NA	1	1	21	29	446.1	1	1	1	1	0
96184	0	0	26	12.3	1.71	7.19	1	80	3	3	1	0	0	0	17	25	505.6	1	1	0	0	0
29578	1	2	107	10.1	1.4	7.21	1	80	3	2	2	0	1	1	19	21	398.5	1	0	0	0	0
18200	1	1	81	13.7	1.9	7.21	1	78	4	1	2	NA	1	1	20	19	707.8	1	1	0	1	0
78227	1	2	33	9.6	1.33	7.22	2	76	3	2	2	0	1	1	64	20	434.2	1	1	1	0	1
100051	0	0	24	15.3	2.12	7.22	1	66	3	2	2	1	0	1	10	12	469.9	1	0	1	0	1
79740	0	0	82	11.8	1.63	7.24	2	62	4	3	2	0	0	0	45	23	410.4	1	1	1	1	1
69185	0	0	101	14.4	1.99	7.24	1	60	2	1	2	0	1	0	17	19	499.6	1	1	0	0	0
17116	1	1	66	11.6	1.6	7.25	1	80	3	2	2	NA	1	1	14	21	297.4	1	1	0	1	1
55698	0	0	130	12.7	1.75	7.26	1	80	4	1	2	1	1	1	18	21	481.8	1	1	1	0	0
23798	1	2	26	13.8	1.9	7.26	2	80	3	3	3	0	0	1	13	19	588.9	1	0	0	0	1
30893	1	2	167	10.9	1.5	7.27	2	70	4	2	2	0	0	0	16	16	350.9	1	1	1	0	0
92426	0	0	46	11.2	1.54	7.27	1	79	3	3	NA	1	1	1	72	23	345	1	1	0	0	0
63879	1	2	91	13.1	1.8	7.28	1	76	3	3	3	0	1	1	115	111	374.7	1	0	1	0	0
102611	0	0	14	11.6	1.59	7.29	1	64	3	2	2	0	0	1	15	13	220.1	1	1	1	0	1
49619	0	0	137	12.1	1.66	7.29	2	73	3	3	1	1	1	1	11	14	469.9	0	0	0	0	0
16833	1	1	11	11	1.5	7.33	1	80	3	2	2	NA	1	1	24	31	291.5	1	1	0	1	0
77605	0	0	67	9.4	1.28	7.34	1	55	4	3	2	0	0	0	106	34	499.6	1	1	0	1	0
38763	1	1	38	12.5	1.7	7.35	1	80	3	1	3	NA	1	0	16	24	422.3	0	0	0	0	0
28327	1	1	30	14.7	2	7.35	1	80	3	3	3	0	1	1	16	19	380.7	1	0	0	1	0
64806	1	1	50	12.9	1.75	7.37	1	80	3	3	3	0	1	1	19	25	410.4	1	1	0	0	0
99068	0	0	17	11.1	1.5	7.4	1	76	4	3	1	0	0	1	15	18	392.6	1	1	1	1	1
45223	1	2	102	12	1.62	7.41	2	61	4	1	2	1	0	0	13	20	475.8	1	1	1	1	0
11820	1	2	186	14.1	1.9	7.42	1	58	4	1	3	1	0	1	33	28	642.4	1	1	0	1	1
1777	1	1	26	11.9	1.6	7.44	1	80	3	1	NA	0	1	1	19	23	410.4	0	0	0	0	1
44521	1	1	35	12.8	1.72	7.44	2	80	3	1	NA	0	0	1	22	33	701.9	1	1	1	1	0
29627	1	2	28	13.4	1.8	7.45	1	77	3	1	2	1	1	0	18	26	463.9	1	1	1	1	0
17901	1	2	171	14.9	2	7.45	1	69	4	1	3	0	1	1	14	20	475.8	1	1	0	0	0
24816	1	2	126	12.7	1.7	7.47	2	67	1	2	2	0	1	0	29	28	398.5	1	0	1	1	0
84567	0	0	40	13.5	1.8	7.5	1	65	3	3	1	1	1	1	76	15	261.7	1	0	0	0	0
93772	0	0	12	9.9	1.31	7.56	2	55	4	2	1	1	0	0	25	41	588.9	1	1	0	1	1
76818	1	2	18	11.9	1.57	7.58	1	80	3	3	3	0	1	1	109	24	422.3	1	1	0	1	0
34594	1	2	97	12.9	1.7	7.59	1	76	4	1	2	NA	1	1	18	23	345	1	0	1	0	1
83543	1	1	67	13.6	1.79	7.6	1	71	4	2	2	0	1	1	98	20	392.6	1	1	0	0	0
85564	0	0	46	13.5	1.77	7.63	2	72	2	3	2	1	0	0	108	21	523.4	1	0	1	0	0
100088	0	0	15	13.9	1.82	7.64	1	75	1	1	3	0	1	1	18	17	446.1	1	0	1	0	0
30141	1	1	199	13	1.7	7.65	2	73	3	3	3	0	1	1	16	22	440.2	1	1	0	0	0
41796	1	1	4	11.5	1.5	7.67	2	60	4	2	2	NA	0	0	39	38	452	1	0	1	1	0
84301	0	0	38	15.2	1.98	7.68	1	72	5	1	2	0	0	1	68	29	178.4	1	0	1	0	0
81694	1	1	9	11	1.43	7.69	2	80	4	1	2	1	0	0	57	28	701.9	1	1	0	1	1
59925	0	0	123	12.3	1.6	7.69	2	80	3	2	NA	0	0	0	29	36	410.4	1	1	1	1	1
71176	1	1	19	15	1.95	7.69	1	62	4	3	2	1	0	1	14	15	565.1	1	1	1	0	1
24239	0	0	201	13.1	1.7	7.7	1	80	5	3	2	0	0	1	15	27	226	1	0	0	0	0
94179	0	0	33	14.7	1.9	7.74	1	72	3	2	2	1	0	1	10	22	392.6	1	0	1	1	0
76423	1	1	62	12.1	1.56	7.76	2	74	3	3	3	0	1	1	58	33	517.5	1	1	1	0	0
83530	1	1	19	10.1	1.3	7.77	2	80	3	3	3	NA	1	1	57	17	440.2	1	1	0	1	0
99351	0	0	18	13.9	1.79	7.77	1	80	3	3	3	1	0	1	13	18	499.6	0	1	1	0	0
100219	0	0	18	11.9	1.53	7.78	1	74	4	2	2	1	0	1	22	28	309.3	1	0	0	0	0
57697	1	1	119	15.4	1.98	7.78	2	80	3	3	3	0	0	0	16	35	553.2	1	1	0	1	1
55736	0	0	132	12.7	1.63	7.79	1	79	3	1	2	0	1	1	20	26	398.5	1	1	0	0	0
65220	1	2	81	14.5	1.86	7.8	1	80	4	1	2	0	0	0	37	39	226	1	0	0	1	1
40318	1	2	110	15.6	2	7.8	1	74	5	3	2	NA	1	1	29	21	339	0	1	1	1	0
51396	1	2	85	12.5	1.6	7.81	1	76	3	1	3	1	1	1	18	20	392.6	0	0	0	1	0
96834	0	0	31	14.3	1.83	7.81	1	77	2	2	2	1	0	1	34	36	707.8	1	0	1	1	0
88172	0	0	47	12.9	1.65	7.82	1	80	3	3	3	0	1	0	49	20	392.6	1	1	0	0	0
89413	0	0	55	15.1	1.93	7.82	1	80	3	3	3	0	1	1	69	34	410.4	1	1	0	0	0
44634	1	2	2	12.7	1.62	7.84	1	74	4	1	2	0	1	1	14	15	285.5	1	1	0	0	1
43115	1	2	35	12.7	1.62	7.84	2	80	3	3	3	0	1	1	26	25	362.8	1	1	0	0	0
20980	1	2	52	11	1.4	7.85	2	80	3	2	NA	0	0	1	17	22	356.9	1	1	0	0	0
76072	0	0	64	13.9	1.77	7.85	1	73	3	1	1	0	1	1	72	20	345	1	1	0	0	0
102845	0	0	17	14.2	1.81	7.85	1	63	4	3	2	0	0	1	24	21	368.8	1	1	0	0	0
53415	1	1	54	12.1	1.54	7.86	1	80	3	2	2	0	1	1	22	28	565.1	0	1	1	0	1
76395	0	0	75	11.1	1.41	7.88	1	71	4	2	2	NA	1	1	64	39	380.7	1	1	1	1	0
36631	0	0	179	12.6	1.6	7.88	1	76	3	2	2	NA	1	1	19	28	380.7	1	1	1	1	0
40293	1	2	107	12.6	1.6	7.88	1	80	3	3	3	NA	1	0	15	19	487.7	1	1	0	0	0
52929	1	2	35	14.9	1.88	7.93	1	80	3	3	2	NA	1	1	6	16	582.9	0	0	0	1	0
45523	1	1	65	11.6	1.46	7.94	2	71	4	3	1	0	0	0	17	21	356.9	1	1	0	0	1
30894	1	2	11	13.5	1.7	7.94	1	80	3	3	3	1	1	0	19	24	505.6	1	1	0	1	0
29800	1	1	110	13.5	1.7	7.94	1	73	3	2	2	1	1	1	22	78	523.4	0	1	1	0	0
18779	1	2	42	13.5	1.7	7.94	1	80	3	2	2	NA	1	1	11	22	571	0	0	0	0	0
31472	1	2	88	14.3	1.8	7.95	1	76	3	3	2	NA	0	1	16	19	523.4	0	0	0	0	0
41971	1	1	107	12.9	1.62	7.96	1	66	4	2	1	0	0	1	27	25	499.6	1	1	0	1	0
82236	0	0	61	12.7	1.59	7.98	1	79	3	3	2	0	0	0	41	30	416.4	1	1	0	0	0
71775	1	1	31	14.6	1.83	7.98	1	62	3	1	2	1	1	1	22	21	380.7	1	1	1	1	0
3814	1	2	144	11.2	1.4	8	2	76	3	2	2	0	0	0	14	18	618.6	1	1	0	1	1
14347	1	1	115	12	1.5	8	2	62	4	1	1	0	1	1	11	19	339	1	1	0	0	0
12403	1	2	108	12.8	1.6	8	2	47	1	3	2	1	0	1	10	14	362.8	1	1	1	1	0
31733	1	2	23	12.8	1.6	8	1	79	3	3	2	NA	1	1	17	20	559.1	1	0	0	1	1
18555	1	1	29	14.4	1.8	8	1	80	3	3	2	0	1	1	12	26	368.8	1	1	0	1	0
73628	1	2	32	14.5	1.81	8.01	1	80	3	3	3	0	1	1	68	25	565.1	1	0	0	1	0
93445	0	0	53	11	1.37	8.03	1	38	4	3	1	1	1	1	80	18	309.3	1	0	0	1	0
71691	0	0	94	13	1.62	8.03	2	76	3	3	3	1	1	0	29	21	475.8	1	1	1	1	0
64501	0	0	104	13.4	1.67	8.03	1	66	2	3	3	1	1	0	14	21	428.3	1	1	1	1	0
56393	1	1	66	10.7	1.33	8.04	2	80	4	1	1	0	0	1	10	16	368.8	1	0	0	1	0
74512	0	0	68	13.6	1.69	8.05	1	80	3	1	2	0	1	1	131	42	493.7	1	1	1	0	0
26156	1	2	145	12.9	1.6	8.06	1	62	5	2	2	0	0	0	42	48	333.1	0	1	0	0	0
7237	1	1	41	12.1	1.5	8.07	1	73	1	1	1	0	1	0	12	13	249.8	1	1	1	0	0
20696	1	1	39	10.5	1.3	8.08	1	65	3	1	2	1	0	1	75	131	553.2	1	0	0	0	0
64976	1	1	84	13.1	1.62	8.09	1	69	4	3	2	0	1	0	39	28	493.7	1	1	1	1	0
42674	1	1	18	13.1	1.62	8.09	1	80	3	3	3	0	1	1	14	24	463.9	1	1	0	1	0
75176	1	2	35	14.6	1.8	8.11	1	43	4	3	2	1	1	0	41	29	434.2	0	0	1	1	1
32440	0	0	171	14.6	1.8	8.11	1	72	3	1	2	NA	1	0	19	24	321.2	0	0	0	0	0
20623	1	1	22	13.8	1.7	8.12	1	80	3	3	3	0	0	1	20	87	440.2	0	0	0	0	0
26910	1	1	13	13.8	1.7	8.12	1	80	3	3	1	1	1	1	22	24	446.1	1	0	0	1	0
34528	1	1	10	13.8	1.7	8.12	1	80	3	1	2	NA	0	0	15	24	458	1	0	0	1	0
41220	1	2	73	13.8	1.7	8.12	1	80	4	1	2	NA	0	0	12	21	309.3	1	1	0	0	0
5941	1	2	11	12.2	1.5	8.13	1	78	3	1	1	1	1	1	15	17	797	0	0	1	1	1
35216	1	2	6	13	1.6	8.13	2	71	3	1	2	NA	0	0	21	24	481.8	1	1	1	0	1
53920	1	2	21	14.4	1.77	8.13	2	72	4	3	1	0	0	0	55	59	446.1	1	1	0	0	0
34300	1	2	11	11.4	1.4	8.14	1	80	3	2	2	NA	0	1	15	22	356.9	0	0	0	1	0
64063	1	2	54	13.1	1.61	8.14	2	62	3	3	1	0	0	1	23	26	463.9	1	1	1	1	0
68626	0	0	103	11.9	1.46	8.15	2	70	3	3	3	1	0	1	18	17	303.3	1	0	1	1	1
101654	0	0	31	12.4	1.52	8.16	1	72	3	3	2	1	1	1	31	25	356.9	1	1	1	0	0
42751	0	0	146	12.4	1.52	8.16	1	76	3	2	3	1	0	1	15	18	517.5	1	0	1	0	0
50370	1	2	11	11.6	1.42	8.17	1	52	4	2	1	1	1	1	11	14	666.2	1	1	1	1	0
52971	1	2	80	13.4	1.64	8.17	1	80	3	3	3	0	1	1	19	27	523.4	0	0	0	0	0
86044	0	0	60	11.3	1.38	8.19	2	67	3	1	1	1	1	1	76	20	541.3	1	1	0	0	0
65051	1	2	52	14.1	1.72	8.19	2	80	2	1	1	0	0	0	11	18	446.1	0	1	0	1	0
93742	0	0	20	11.1	1.35	8.22	1	72	4	3	3	1	0	1	14	15	315.2	1	1	1	0	1
65293	0	0	99	12	1.46	8.22	2	64	4	2	2	1	0	1	9	13	553.2	1	1	1	1	0
82886	0	0	63	12.5	1.52	8.22	1	80	3	3	NA	1	1	0	30	18	452	1	0	1	0	0
90517	1	1	7	11.6	1.41	8.23	2	77	1	2	2	0	0	0	68	18	374.7	1	0	1	1	1
95330	0	0	18	12.1	1.47	8.23	2	77	4	1	NA	0	0	0	11	12	291.5	1	1	1	1	0
88401	0	0	44	13.2	1.6	8.25	2	73	2	3	1	1	1	0	58	22	475.8	1	1	0	1	0
54993	0	0	120	11.9	1.44	8.26	2	70	1	1	1	0	0	0	19	17	517.5	1	1	0	0	0
12745	0	0	210	15.7	1.9	8.26	1	75	3	2	3	0	1	1	15	16	463.9	1	1	1	0	0
102807	0	0	24	12	1.45	8.27	1	79	4	3	3	1	0	0	14	15	422.3	1	1	1	1	0
30186	1	2	111	12.4	1.5	8.27	1	80	4	2	NA	0	1	1	13	19	517.5	1	1	0	1	1
25915	0	0	202	12.4	1.5	8.27	2	70	5	3	3	0	0	0	18	26	333.1	1	1	1	0	0
56500	1	1	74	14.4	1.74	8.28	1	80	3	1	1	1	1	1	25	32	469.9	1	1	1	0	1
37929	1	2	147	14.1	1.7	8.29	1	78	4	3	2	NA	0	0	22	28	380.7	1	1	0	0	0
89332	1	2	19	12.2	1.47	8.3	2	77	4	3	2	1	1	1	76	24	475.8	1	1	1	0	0
29244	0	0	204	13.3	1.6	8.31	2	66	1	1	2	1	0	1	21	22	475.8	1	1	0	0	0
31729	1	2	124	13.3	1.6	8.31	1	80	3	2	3	NA	0	1	17	20	434.2	1	1	0	1	0
86026	0	0	55	10.4	1.25	8.32	1	61	1	2	2	1	0	1	89	27	261.7	1	0	1	1	0
23052	1	2	76	15	1.8	8.33	1	80	3	1	2	0	0	1	8	19	475.8	0	0	0	0	0
94464	0	0	30	16	1.92	8.33	1	77	3	3	3	1	1	0	123	122	404.5	1	0	1	0	0
68824	1	1	28	12.1	1.45	8.34	2	80	2	1	2	0	1	0	8	19	321.2	1	0	0	1	0
96342	0	0	18	13.7	1.64	8.35	2	80	3	3	NA	0	0	0	17	16	398.5	1	1	1	0	0
88104	0	0	38	13.4	1.6	8.38	2	61	4	2	2	0	1	1	63	33	380.7	1	1	0	0	0
41376	1	2	120	13.4	1.6	8.38	1	71	3	2	NA	NA	1	1	19	16	588.9	0	1	0	1	0
71797	1	2	53	14.2	1.69	8.4	1	80	3	2	NA	NA	1	0	14	25	422.3	1	1	1	0	1
60432	1	1	4	11.7	1.39	8.42	2	80	4	1	2	0	0	1	13	25	446.1	1	0	1	1	0
31736	1	1	33	11.8	1.4	8.43	1	79	4	1	2	NA	1	1	16	23	404.5	1	1	1	1	0
42484	1	2	127	11.2	1.32	8.48	2	72	3	3	3	1	1	0	12	18	368.8	1	1	1	0	1
29803	1	2	103	11.9	1.4	8.5	1	75	3	1	2	0	0	1	16	18	517.5	1	0	0	1	0
38577	1	1	83	11.9	1.4	8.5	2	80	3	3	2	NA	0	0	21	29	446.1	1	0	0	0	0
93220	0	0	44	14.9	1.75	8.51	1	76	4	3	3	0	1	1	69	24	356.9	1	1	0	0	0
58197	1	2	12	15	1.76	8.52	1	80	3	1	2	0	0	0	13	20	463.9	1	0	0	1	1
28804	1	1	166	12.8	1.5	8.53	2	80	3	3	2	0	1	0	19	24	434.2	0	0	0	1	0
33649	1	2	31	12.8	1.5	8.53	1	80	3	2	NA	NA	0	0	18	28	356.9	1	0	0	0	0
67573	1	1	96	10.5	1.23	8.54	2	80	1	1	2	NA	1	1	19	37	350.9	1	1	1	0	0
62388	1	1	25	12.5	1.46	8.56	2	69	3	2	2	1	1	0	14	14	416.4	1	1	1	1	0
82989	1	1	50	13.1	1.53	8.56	1	80	4	1	1	1	1	0	58	29	297.4	1	0	1	0	1
1578	0	0	231	15.4	1.8	8.56	1	70	4	1	1	NA	1	0	16	25	594.8	1	0	1	1	0
30976	1	1	156	12	1.4	8.57	1	68	4	3	3	0	0	0	22	23	594.8	1	0	0	0	0
75573	0	0	83	12	1.4	8.57	2	67	1	1	1	1	1	1	71	22	428.3	1	1	1	0	0
50529	1	2	109	15.6	1.82	8.57	1	79	3	1	3	0	0	1	17	23	386.6	1	0	0	0	0
74465	1	2	71	14	1.63	8.59	1	80	1	1	2	1	1	1	106	24	368.8	1	1	1	0	0
87706	0	0	47	12.3	1.43	8.6	2	80	3	2	NA	0	0	0	62	38	469.9	1	1	1	1	0
71739	0	0	106	14.9	1.73	8.61	1	80	3	3	2	0	1	1	21	22	350.9	0	0	1	1	0
93645	1	1	44	14.9	1.73	8.61	1	80	3	3	2	NA	0	1	60	19	452	1	1	0	0	1
81595	0	0	80	11.3	1.31	8.63	1	80	3	3	3	1	1	1	37	26	285.5	1	1	0	1	0
40540	1	1	29	12.1	1.4	8.64	1	80	3	3	3	NA	0	1	15	20	517.5	0	0	0	1	0
74619	0	0	77	13.3	1.54	8.64	1	80	3	2	3	0	1	1	40	19	458	1	1	1	0	0
66877	1	1	28	10.6	1.22	8.68	2	80	3	2	2	0	0	0	17	38	636.4	1	0	0	1	0
46129	1	2	67	10.6	1.22	8.68	2	64	2	1	2	1	0	0	15	16	321.2	1	0	1	0	1
90477	0	0	56	13.2	1.52	8.68	1	72	3	2	3	0	1	1	82	22	356.9	0	1	1	1	0
7047	1	2	76	13.9	1.6	8.69	1	80	3	3	NA	0	0	0	19	22	499.6	0	0	0	1	0
10907	1	2	47	13.9	1.6	8.69	1	77	3	3	2	0	1	1	31	30	547.2	0	0	0	0	0
30270	1	2	12	13.9	1.6	8.69	1	80	1	1	1	1	1	1	41	27	327.1	1	1	1	0	1
20757	1	1	148	13.9	1.6	8.69	1	62	3	3	3	1	1	1	25	33	458	0	1	0	0	1
64942	1	1	65	12.7	1.46	8.7	1	69	4	1	2	1	1	0	15	20	255.8	1	1	1	0	0
71733	0	0	94	13.4	1.54	8.7	1	80	3	1	2	1	1	0	14	17	380.7	1	1	0	1	0
29522	1	2	80	14.8	1.7	8.7	1	63	3	3	3	1	0	1	32	23	481.8	1	1	1	0	0
35667	0	0	170	12.2	1.4	8.71	2	73	3	3	2	NA	0	0	23	29	511.5	1	1	1	1	1
84676	1	1	13	10.2	1.17	8.72	1	70	3	1	1	NA	1	1	75	17	493.7	1	1	0	1	0
64930	1	2	55	11.7	1.34	8.73	1	74	3	2	2	0	1	1	18	25	452	1	1	1	1	0
25081	1	2	84	13.1	1.5	8.73	1	65	3	3	2	1	1	1	25	31	398.5	1	1	1	1	1
28250	1	1	69	13.1	1.5	8.73	2	52	4	1	2	1	0	1	13	13	434.2	1	0	1	1	0
89472	1	2	16	13.9	1.59	8.74	1	75	3	3	3	0	1	1	77	32	362.8	1	1	0	1	0
96525	0	0	19	12.7	1.45	8.76	1	80	3	1	2	0	0	1	19	21	517.5	0	1	0	1	0
34551	0	0	179	11.4	1.3	8.77	2	73	4	3	1	NA	1	0	9	21	469.9	1	1	0	0	0
29390	1	1	9	12.3	1.4	8.78	1	80	3	2	3	1	1	1	21	23	392.6	1	1	0	1	0
35165	1	2	48	12.3	1.4	8.78	2	80	4	3	2	NA	0	0	16	27	196.3	1	1	0	0	0
75674	0	0	75	11.6	1.32	8.79	1	60	4	1	2	0	1	1	40	21	386.6	1	1	1	0	0
45842	1	2	123	13.8	1.57	8.79	2	80	4	3	2	0	1	1	15	21	446.1	1	1	0	0	0
76325	0	0	73	14.5	1.65	8.79	1	64	2	2	1	0	0	1	74	28	666.2	0	1	0	1	0
76213	1	1	63	8	0.91	8.8	1	78	3	3	3	0	1	1	92	16	434.2	1	1	1	0	0
78947	1	1	46	12.4	1.41	8.8	2	80	3	3	3	1	0	0	57	22	339	0	1	1	1	1
69975	1	1	42	12.4	1.41	8.8	2	80	3	3	3	1	1	1	12	13	499.6	1	1	1	0	0
16157	1	2	188	13.2	1.5	8.8	1	67	3	1	2	0	1	0	16	21	440.2	1	1	1	1	0
46916	0	0	133	13.4	1.52	8.81	2	75	4	1	2	1	0	0	29	30	279.6	1	1	0	0	0
29584	1	2	136	14.1	1.6	8.81	1	74	3	1	3	1	1	1	22	24	440.2	0	0	1	1	0
60308	1	1	67	14.1	1.6	8.81	1	73	3	3	2	1	0	0	27	43	791.1	0	0	1	1	0
12138	1	2	141	14.1	1.6	8.81	1	64	4	2	2	1	1	0	23	25	463.9	1	0	1	0	0
32181	1	1	85	14.1	1.6	8.81	1	80	3	2	NA	NA	0	1	18	25	487.7	0	0	0	0	0
86047	1	2	32	12.8	1.45	8.83	2	80	3	3	2	0	0	1	56	25	559.1	1	1	0	1	1
53947	1	2	5	12.9	1.46	8.83	1	74	3	1	2	NA	0	1	11	22	487.7	0	1	1	1	0
77892	0	0	80	13.4	1.51	8.87	1	80	3	2	3	0	1	1	41	22	517.5	1	0	0	1	0
90752	1	1	1	14.1	1.59	8.87	1	73	1	1	1	0	1	1	55	27	428.3	1	1	1	0	0
89458	0	0	49	12	1.35	8.89	2	70	5	3	3	0	1	1	105	25	249.8	1	0	0	0	1
91558	0	0	38	12.8	1.44	8.89	1	80	3	3	NA	1	1	1	48	23	434.2	1	1	0	1	0
85880	0	0	52	8.1	0.91	8.91	2	52	4	3	2	1	1	0	75	17	273.6	0	0	0	0	0
32416	1	2	131	12.5	1.4	8.93	1	80	3	1	2	NA	1	1			380.7	1	1	0	0	0
10106	1	1	183	13.4	1.5	8.93	1	70	1	1	2	0	0	0	20	25	463.9	1	1	1	0	0
18811	1	2	116	13.4	1.5	8.93	2	80	3	1	2	0	1	0	33	35	446.1	1	1	1	0	0
95533	1	1	32	13.4	1.5	8.93	1	68	3	2	2	1	1	1	27	21	398.5	1	1	0	1	1
31746	1	2	124	13.4	1.5	8.93	2	77	3	1	2	NA	0	0	15	21	392.6	1	0	1	0	0
42079	1	1	36	11.8	1.32	8.94	1	80	3	3	3	0	1	1	14	24	618.6	1	0	0	1	0
63187	1	1	58	11.8	1.32	8.94	1	80	3	1	2	0	1	0	18	27	279.6	0	0	1	1	0
38892	1	1	160	14.3	1.6	8.94	1	71	4	1	3	NA	0	1	24	25	416.4	1	1	0	0	0
46687	1	2	114	13.8	1.54	8.96	2	80	3	2	NA	0	1	1	17	24	517.5	1	1	0	0	0
63082	0	0	95	10.6	1.18	8.98	2	59	3	1	1	0	1	1	20	24	345	1	1	0	1	1
78580	0	0	82	12.3	1.37	8.98	2	78	3	1	2	0	0	1	77	22	422.3	1	1	1	0	0
59055	1	1	24	12.3	1.37	8.98	1	80	3	2	2	1	1	1	20	25	368.8	1	0	0	0	0
62058	1	1	105	12.3	1.37	8.98	2	76	3	3	2	1	0	0	19	23	362.8	0	0	1	0	1
62366	1	1	51	11.6	1.29	9	1	80	3	2	2	0	1	0	12	18	279.6	0	0	1	0	0
40599	1	2	74	11.7	1.3	9	2	71	3	2	3	NA	1	0	13	23	511.5	1	1	0	1	0
18225	1	2	208	13.5	1.5	9	1	59	4	3	3	1	1	1	28	31	422.3	1	1	0	1	0
23327	1	1	96	13.5	1.5	9	2	80	3	1	NA	1	0	0	12	17	434.2	1	0	1	0	0
44804	1	1	16	10.9	1.21	9.01	2	80	3	2	2	0	1	0	13	20	404.5	1	1	0	1	0
45285	1	2	100	11.9	1.32	9.01	1	66	3	1	1	0	1	1	48	41	285.5	1	0	0	0	1
60896	0	0	122	14.1	1.56	9.04	1	60	4	3	3	1	1	1	19	22	398.5	1	1	0	0	0
57987	1	2	72	11.4	1.26	9.05	1	80	3	3	2	0	0	0	20	31	475.8	0	1	0	0	0
42557	1	2	7	14.7	1.62	9.07	2	68	3	2	2	1	0	0	20	19	452	1	1	1	1	1
45558	0	0	156	11.9	1.31	9.08	2	73	2	1	NA	1	1	1	23	20	392.6	1	1	1	1	1
85808	1	2	34	12.1	1.33	9.1	1	80	3	2	2	0	1	0	67	31	285.5	1	1	0	0	0
97334	0	0	13	12.3	1.35	9.11	2	72	3	3	3	0	0	1	31	32	410.4	0	0	0	1	0
93001	1	2	29	12.3	1.35	9.11	2	74	3	3	2	1	1	1	99	23	487.7	1	1	1	0	0
43718	1	2	102	14.4	1.58	9.11	1	61	4	1	2	1	1	1	20	17	493.7	1	1	1	1	0
102367	0	0	31	12.5	1.37	9.12	2	66	4	3	NA	NA	0	1	27	32	327.1	1	0	1	0	1
10437	1	2	75	13.7	1.5	9.13	1	74	3	1	NA	0	1	1	19	19	386.6	1	1	0	0	1
96089	0	0	31	14.7	1.61	9.13	1	76	3	3	3	1	1	1	20	19	356.9	1	1	1	1	0
19837	0	0	213	12.8	1.4	9.14	1	55	4	3	2	0	0	1	19	26	463.9	1	1	1	1	0
42603	1	1	76	13.9	1.52	9.14	1	80	3	3	3	1	1	1	21	20	475.8	1	0	1	0	0
47636	0	0	146	14.8	1.62	9.14	1	74	1	1	2	1	0	0	18	22	350.9	1	1	1	0	0
94348	1	2	7	14.8	1.62	9.14	1	80	3	3	NA	1	1	1	21	37	523.4	1	1	0	1	1
85000	0	0	55	8.6	0.94	9.15	1	80	3	2	NA	0	1	1	54	14	285.5	1	0	1	0	0
99524	0	0	21	11.8	1.29	9.15	1	80	2	2	1	0	0	1	20	21	226	1	1	1	0	1
23024	1	2	3	11	1.2	9.16	1	80	3	1	2	0	1	1	11	15	374.7	1	0	0	0	0
45675	1	2	90	11.9	1.3	9.16	1	55	2	1	2	1	0	1	18	20	493.7	1	1	1	1	0
88069	1	1	24	14.1	1.54	9.16	1	79	4	1	1	0	1	0	63	23	327.1	0	0	0	0	0
56953	0	0	118	12.1	1.32	9.17	1	58	4	3	1	0	1	1	15	21	458	1	0	0	0	0
84108	0	0	52	13.3	1.45	9.17	1	63	3	3	2	NA	0	1	72	22	446.1	0	0	1	1	0
36414	1	2	12	15.6	1.7	9.18	1	80	3	1	2	NA	1	1	15	19	327.1	1	1	0	0	1
25822	0	0	201	10.1	1.1	9.19	1	62	4	1	2	1	1	1	23	26	386.6	1	0	1	0	0
101535	0	0	34	11.4	1.24	9.19	1	80	3	1	3	0	0	1	11	16	428.3	1	0	1	0	1
79200	0	0	73	13.6	1.48	9.19	2	80	2	2	2	0	1	0	109	19	553.2	1	1	0	0	0
75416	0	0	79	14.7	1.6	9.19	1	61	3	3	2	1	1	1	94	17	452	1	0	0	1	0
11801	1	2	24	13.8	1.5	9.2	1	80	3	2	2	NA	0	1	12	19	493.7	1	1	1	0	0
58603	1	2	76	13.9	1.51	9.2	1	64	1	1	NA	1	1	1	23	29	446.1	1	1	1	0	0
51804	1	2	19	14	1.52	9.21	1	80	3	2	2	0	0	1	18	24	315.2	0	0	0	1	0
37436	1	2	35	12	1.3	9.23	1	77	3	1	2	NA	1	0	17	24	291.5	1	1	1	1	1
80898	1	1	59	13.2	1.43	9.23	1	76	4	1	1	0	0	1	99	20	386.6	1	1	1	0	0
88441	1	1	14	13.2	1.43	9.23	1	76	1	1	3	1	1	0	67	22	773.2	1	0	0	0	0
40551	1	2	68	15.7	1.7	9.23	1	65	3	3	2	NA	1	1	27	28	463.9	1	1	0	0	0
46496	1	2	144	12.2	1.32	9.24	2	63	4	3	3	1	0	0	21	29	440.2	1	1	1	0	1
49825	1	2	32	12.2	1.32	9.24	1	68	3	2	2	1	1	1	19	24	440.2	1	1	1	0	0
101335	0	0	17	12.3	1.33	9.25	1	80	4	3	3	0	1	1	13	21	261.7	1	1	0	0	0
17425	1	2	114	14.8	1.6	9.25	1	77	3	3	3	1	1	1	21	22	368.8	1	1	0	0	0
85320	0	0	60	15.1	1.63	9.26	1	71	3	3	3	1	1	1	85	19	309.3	1	1	1	1	0
1905	1	2	128	13.9	1.5	9.27	1	72	3	3	2	0	1	1	31	22	422.3	1	0	0	0	1
102921	0	0	14	7.8	0.84	9.28	1	53	1	1	2	1	0	1	41	57	327.1	0	0	0	0	0
225	1	2	52	13	1.4	9.28	1	79	3	3	2	0	0	0	11	24	362.8	1	0	0	0	0
69631	1	2	73	13	1.4	9.28	1	80	3	3	2	NA	1	1	21	29	392.6	1	1	0	1	1
86564	0	0	43	12.1	1.3	9.31	1	64	4	3	3	0	1	1	80	26	356.9	1	1	0	0	0
21610	1	1	37	12.1	1.3	9.31	1	75	5	3	NA	0	0	0	24	28	339	1	1	1	0	0
81463	0	0	81	12.3	1.32	9.32	2	53	4	1	1	1	0	0	67	23	553.2	1	1	0	1	0
95526	0	0	33	13.7	1.47	9.32	2	80	5	2	2	1	0	1	22	18	404.5	1	0	0	1	1
29497	1	2	166	14.9	1.6	9.32	1	80	3	3	2	0	1	1	15	26	267.7	1	1	0	0	0
89974	0	0	55	14.9	1.6	9.32	1	76	4	2	2	1	0	0	58	26	612.6	1	1	0	1	0
20437	0	0	226	11.2	1.2	9.33	2	76	4	1	2	0	1	0	14	17	220.1	1	1	0	0	0
5482	1	2	104	14	1.5	9.33	1	65	1	1	1	0	1	1	14	15	422.3	0	0	1	0	0
97895	0	0	22	10	1.07	9.34	1	63	3	3	NA	0	0	0	16	14	452	1	1	1	0	0
65820	0	0	87	12.7	1.36	9.34	1	77	5	1	1	0	1	0	26	38	517.5	1	1	0	1	1
22448	1	1	84	13.1	1.4	9.35	1	78	3	2	2	0	0	1	14	21	374.7	1	1	0	1	0
69162	0	0	97	13.1	1.4	9.35	1	72	2	3	1	1	1	1	20	21	541.3	1	0	0	0	0
96946	0	0	34	14.4	1.54	9.35	1	77	1	1	2	1	0	1	64	39	440.2	1	1	1	1	1
54470	1	2	23	13.3	1.42	9.37	1	67	4	3	NA	1	1	1	38	46	707.8	1	1	0	0	0
66294	0	0	105	16.2	1.73	9.37	1	76	3	3	NA	0	1	1	20	22	249.8	1	1	0	0	0
89576	0	0	47	10.5	1.12	9.38	2	70	2	3	3	1	1	0	66	23	440.2	1	1	1	0	0
6414	1	2	69	15	1.6	9.38	1	67	4	1	2	1	1	0	25	34	672.1	1	0	0	1	1
30758	1	1	92	14.1	1.5	9.4	1	80	3	1	1	1	1	1	15	19	374.7	1	0	0	1	0
102873	0	0	32	14.1	1.5	9.4	1	66	4	2	2	1	0	1	14	18	517.5	1	0	1	1	0
57362	1	2	87	12.9	1.37	9.42	1	76	3	2	3	0	1	1	27	27	356.9	0	0	0	1	1
70168	0	0	100	12.9	1.37	9.42	1	73	3	3	3	0	1	1	24	29	398.5	1	1	0	0	0
28907	1	1	123	13.2	1.4	9.43	1	80	3	3	3	0	1	1	20	23	440.2	1	1	0	1	1
36617	0	0	161	13.2	1.4	9.43	1	68	3	2	2	NA	0	1	15	22	446.1	1	0	1	0	0
80717	1	1	41	13.4	1.42	9.44	1	80	3	3	2	0	1	0	57	35	345	1	1	0	0	0
62474	0	0	94	15.1	1.6	9.44	2	71	3	2	2	1	1	1	22	22	666.2	1	1	0	1	1
94216	0	0	33	12.2	1.29	9.46	2	67	4	3	3	1	0	0	18	19	309.3	1	0	1	1	0
9286	1	2	90	12.3	1.3	9.46	2	76	3	2	3	0	0	0	11	15	434.2	1	1	0	0	0
56060	1	1	56	12.5	1.32	9.47	1	80	3	1	2	0	1	1	27	37	434.2	1	0	0	1	0
80786	0	0	78	12.5	1.32	9.47	2	80	3	1	1	0	0	1	97	22	249.8	1	1	1	0	0
34122	1	2	36	14.2	1.5	9.47	1	73	3	2	2	NA	0	1	26	37	463.9	1	0	0	0	0
79328	1	2	27	12.9	1.36	9.49	2	80	3	1	1	0	0	0	56	20	440.2	1	1	0	1	1
54232	0	0	118	13.3	1.4	9.5	2	80	3	3	3	0	0	0	15	22	398.5	1	1	0	0	0
67373	0	0	98	15.3	1.61	9.5	2	64	2	1	NA	1	0	0	12	18	523.4	1	0	0	0	0
71622	1	1	16	13.6	1.43	9.51	1	80	3	2	2	0	0	1	31	27	232	1	0	0	1	1
70211	0	0	105	13.7	1.44	9.51	2	80	3	1	2	0	0	1	28	37	606.7	1	1	0	1	0
47455	0	0	135	15.4	1.62	9.51	1	73	3	1	3	1	1	1	819	400	315.2	0	1	1	0	0
46204	1	1	104	10.1	1.06	9.53	1	80	3	3	2	0	1	1	18	21	285.5	1	1	0	0	0
64172	1	1	26	14.3	1.5	9.53	1	80	3	1	1	0	0	1	12	21	588.9	1	1	0	1	0
16544	1	2	16	14.3	1.5	9.53	1	80	3	1	2	NA	1	0	17	22	463.9	1	0	0	1	0
31213	0	0	179	14.3	1.5	9.53	2	53	4	1	2	NA	0	0	18	22	249.8	1	1	0	0	0
24889	1	1	116	12.4	1.3	9.54	1	73	4	2	NA	1	1	1	18	21	315.2	1	0	0	0	0
91280	1	2	24	12.5	1.31	9.54	1	80	3	3	2	1	0	1	61	70	410.4	1	1	0	1	0
66458	0	0	93	10.6	1.11	9.55	2	70	4	3	2	1	1	0	15	21	493.7	1	1	1	0	0
91293	0	0	39	12.7	1.33	9.55	1	62	4	3	1	0	1	1	103	21	458	1	1	1	0	0
98347	0	0	24	12.8	1.34	9.55	1	80	3	3	3	0	0	1	31	43	309.3	1	0	0	0	0
95163	0	0	19	13	1.36	9.56	1	68	5	2	NA	0	0	1	18	23	517.5	1	0	0	1	0
26049	0	0	200	13.4	1.4	9.57	1	78	3	2	3	0	1	0	27	25	392.6	1	1	0	0	0
77522	1	1	34	9.3	0.97	9.58	1	80	3	1	2	0	1	1	63	14	333.1	1	1	0	0	0
37324	1	2	35	11.5	1.2	9.58	2	79	3	3	3	NA	0	0	24	24	475.8	1	1	0	1	0
64175	1	2	38	13.9	1.45	9.58	2	80	3	1	1	1	1	1	23	33	410.4	1	1	0	1	1
88738	0	0	45	11.7	1.22	9.59	2	58	4	3	3	1	0	1	77	22	345	1	0	1	0	0
21216	1	1	128	16.3	1.7	9.59	1	74	3	1	2	1	0	1	32	27	547.2	1	0	1	1	0
62445	0	0	90	9.6	1	9.6	2	42	4	3	2	1	1	1	16	19	339	1	0	0	0	1
93455	1	2	39	9.8	1.02	9.6	1	73	1	1	2	NA	0	1	65	15	297.4	0	1	1	0	1
81166	0	0	67	11.9	1.24	9.6	2	73	3	3	1	1	0	0	80	23	297.4	1	1	1	0	1
53808	0	0	109	14.4	1.5	9.6	1	80	3	3	3	0	1	1	29	23	422.3	1	1	0	0	0
82915	0	0	73	12.3	1.28	9.61	1	70	3	1	2	1	1	1	77	19	547.2	1	1	1	1	0
12513	1	2	26	12.5	1.3	9.62	2	79	3	1	NA	0	0	0	13	19	362.8	0	1	1	1	0
39215	0	0	156	12.5	1.3	9.62	2	64	4	1	3	NA	1	1	21	25	452	1	0	1	0	0
37303	1	2	27	15.4	1.6	9.63	1	66	4	1	2	NA	1	1	16	22	463.9	1	0	0	0	0
18631	1	2	12	10.6	1.1	9.64	2	77	4	1	3	0	0	0	37	25	350.9	1	0	1	1	0
6669	1	2	64	10.6	1.1	9.64	1	63	1	2	2	NA	0	1	27	20	315.2	0	1	1	0	1
36432	1	1	57	10.6	1.1	9.64	2	80	3	2	2	NA	1	1	16	21	416.4	1	1	0	0	0
79178	0	0	79	16	1.66	9.64	1	80	5	3	3	0	1	0	40	23	309.3	0	1	1	0	0
59392	0	0	120	16.2	1.68	9.64	1	68	1	1	1	1	1	1	32	33	356.9	0	1	0	0	0
97026	0	0	24	10.9	1.13	9.65	2	80	3	2	2	0	0	0	25	22	243.9	1	1	1	0	0
48398	1	2	28	13.6	1.41	9.65	2	63	4	1	1	0	1	1	14	21	452	1	0	0	0	0
64473	0	0	103	11.3	1.17	9.66	1	79	4	2	2	1	0	0	26	32	475.8	1	1	0	0	1
99868	0	0	17	11.5	1.19	9.66	2	70	3	3	3	1	1	0	23	35	475.8	1	0	0	0	0
28253	1	1	122	11.6	1.2	9.66	2	80	3	1	2	0	0	0	12	19	321.2	1	0	0	1	0
77374	0	0	72	9.4	0.97	9.68	2	46	4	3	2	0	1	1	82	13	255.8	0	0	0	1	0
80084	1	1	60	11.9	1.23	9.68	2	80	3	2	2	0	0	0	57	23	404.5	1	1	1	0	0
50043	1	1	29	12.1	1.25	9.68	1	76	3	1	2	0	0	1	19	31	309.3	0	0	1	1	0
95434	0	0	14	12.1	1.25	9.68	2	78	2	1	2	0	0	0	18	28	416.4	1	1	1	1	0
12510	0	0	204	12.6	1.3	9.69	2	65	3	3	3	0	1	1	14	15	374.7	0	1	0	0	0
59111	1	2	34	12.6	1.3	9.69	2	80	3	2	2	0	0	0	15	23	529.4	1	0	1	1	1
27359	1	1	18	13.6	1.4	9.71	1	58	3	1	2	0	1	1	26	30	273.6	0	1	1	0	0
85530	0	0	54	13.7	1.41	9.72	2	77	4	3	NA	1	1	0	61	19	368.8	1	1	1	0	0
86791	1	1	41	11.1	1.14	9.73	2	80	3	3	1	NA	0	0	63	22	291.5	1	0	1	1	0
95448	0	0	14	15.2	1.56	9.74	1	80	3	2	2	1	0	1	25	24	434.2	1	1	0	0	0
43615	1	1	88	11.6	1.19	9.75	1	80	3	3	3	0	1	1	46	37	232	1	1	0	0	1
16925	1	1	49	15.6	1.6	9.75	1	71	3	2	3	0	1	1	48	42	440.2	1	0	1	1	0
70543	1	2	93	12	1.23	9.76	2	78	4	1	2	1	0	0	13	15	469.9	1	1	1	0	0
68491	0	0	94	12.2	1.25	9.76	1	80	3	1	2	0	1	0	22	27	350.9	1	1	0	0	0
18059	1	2	86	12.7	1.3	9.77	1	69	4	3	3	1	1	1	19	22	368.8	1	0	0	0	0
36788	1	1	49	12.7	1.3	9.77	1	80	5	3	1	NA	0	0	42	34	481.8	1	0	0	1	0
50975	0	0	136	13.3	1.36	9.78	1	70	1	1	2	1	0	0	20	21	440.2	1	1	0	0	0
67020	0	0	102	13.4	1.37	9.78	1	78	3	3	3	1	1	1	19	22	303.3	1	0	0	0	0
28849	1	1	70	13.7	1.4	9.78	1	80	1	1	2	0	1	1	26	41	487.7	0	0	0	0	0
74487	0	0	61	13.7	1.4	9.78	1	78	3	1	3	1	0	1	51	27	511.5	1	1	0	1	0
50560	0	0	151	13.9	1.42	9.79	2	80	3	3	2	0	0	0	18	27	392.6	0	1	0	0	0
23375	1	1	24	14.7	1.5	9.8	1	75	3	2	2	1	1	1	31	33	577	1	1	0	1	0
35569	1	2	135	14.7	1.5	9.8	1	80	3	2	3	NA	1	0	25	31	345	1	1	0	0	0
27077	1	2	38	10.8	1.1	9.82	2	80	4	NA	1	0	0	0	8	12	273.6	1	1	0	0	0
61377	1	1	94	10.8	1.1	9.82	2	73	4	1	1	1	0	1	13	29	523.4	1	1	1	0	1
79613	0	0	81	11.7	1.19	9.83	1	76	1	3	2	0	0	0	65	19	499.6	1	0	0	1	1
29724	1	2	97	11.8	1.2	9.83	1	55	3	2	3	0	1	0	23	19	493.7	1	1	1	0	1
21456	1	2	54	11.8	1.2	9.83	1	80	3	3	3	1	0	0	22	24	392.6	0	1	1	0	0
59135	1	1	54	12.4	1.26	9.84	2	80	3	2	2	1	0	1	13	20	493.7	0	0	0	0	0
90814	0	0	55	12.4	1.26	9.84	2	80	3	3	3	1	1	1	75	19	386.6	0	1	0	0	0
2190	1	2	31	12.8	1.3	9.85	1	80	3	2	2	NA	0	1	17	15	255.8	1	1	1	0	1
35502	1	1	82	12.8	1.3	9.85	2	80	3	3	3	NA	0	0	12	16	481.8	0	1	0	0	0
17095	1	1	15	13.8	1.4	9.85	1	80	3	3	2	0	1	1	16	15	303.3	1	0	0	1	1
36606	1	2	47	13.8	1.4	9.85	1	80	3	1	1	NA	1	0	14	21	404.5	1	1	0	0	0
51348	1	2	83	14	1.42	9.86	1	80	3	3	2	0	1	1	25	29	458	1	1	0	0	0
66271	1	2	11	14.7	1.49	9.87	1	80	3	1	1	NA	1	1	19	32	428.3	0	0	0	1	1
50109	1	2	76	16	1.62	9.88	1	75	3	1	1	0	0	1	20	25	565.1	1	1	0	0	0
51713	1	2	36	10.8	1.09	9.9	1	80	3	3	2	1	1	1	17	22	463.9	1	1	0	1	0
79322	1	1	29	10.4	1.05	9.91	1	70	3	3	2	0	1	1	57	33	422.3	1	1	0	1	1
86183	0	0	52	11.3	1.14	9.91	1	46	3	2	2	1	1	1	60	31	469.9	1	1	0	0	0
11600	1	2	176	11.9	1.2	9.91	2	61	1	1	1	NA	0	0	9	19	321.2	1	1	1	0	0
60557	0	0	111	11.6	1.17	9.92	1	68	4	1	2	0	0	0	11	17	309.3	1	0	0	0	0
65892	0	0	94	12.2	1.23	9.92	2	80	3	1	1	0	0	0	16	23	374.7	1	1	0	0	0
58112	0	0	128	12.3	1.24	9.92	1	65	2	1	NA	1	0	0	25	29	410.4	1	1	1	0	0
48023	0	0	136	12.5	1.26	9.92	1	49	3	1	1	0	0	1	9	13	339	1	1	1	0	0
97422	0	0	21	12.6	1.27	9.92	1	80	3	1	2	0	0	1	12	22	285.5	1	1	0	0	0
17372	1	2	113	12.9	1.3	9.92	2	80	3	1	1	0	0	0	17	20	481.8	1	1	0	0	0
28083	1	1	159	12.9	1.3	9.92	2	58	4	2	3	1	1	0	28	24	577	1	1	0	0	0
38611	0	0	159	12.9	1.3	9.92	1	77	4	2	1	NA	1	1	16	23	416.4	1	1	0	0	0
79162	0	0	61	13.2	1.33	9.92	1	80	3	3	3	0	1	1	73	30	345	1	1	0	0	0
94750	0	0	36	13.3	1.34	9.92	1	80	3	1	2	1	0	1	15	21	392.6	1	1	1	1	0
56796	1	2	99	13.4	1.35	9.93	1	70	3	2	2	1	1	1	20	23	410.4	1	1	0	1	0
79887	0	0	70	13.5	1.36	9.93	1	69	4	NA	1	1	1	0	60	27	422.3	1	1	1	0	0
2979	1	1	102	13.9	1.4	9.93	1	80	4	NA	2	0	0	1	26	29	416.4	1	0	0	0	0
1192	1	2	123	13.9	1.4	9.93	1	74	3	2	2	1	0	1	14	18	356.9	0	1	0	1	0
13936	1	1	15	13.9	1.4	9.93	1	74	1	1	2	1	1	1	13	20	612.6	1	0	0	1	1
83614	1	2	48	14.7	1.48	9.93	1	62	4	2	2	0	0	1	81	14	350.9	0	1	1	1	0
40575	1	1	113	14.9	1.5	9.93	1	80	3	2	2	NA	1	1	19	24	309.3	1	0	0	0	0
35818	1	2	10	15.9	1.6	9.94	1	80	3	2	2	NA	0	1	18	23	267.7	1	1	0	1	1
78515	1	1	6	10.6	1.06	10	2	80	3	1	2	NA	0	1	64	25	380.7	1	0	0	0	0
3450	1	2	7	11	1.1	10	2	80	1	1	1	0	0	0	17	20	303.3	1	0	1	0	0
87337	0	0	45	11.8	1.18	10	2	60	1	2	3	0	1	0	109	35	303.3	1	1	1	0	1
97386	1	1	9	12.7	1.27	10	1	60	5	2	2	1	0	0	15	12	315.2	1	1	1	1	0
66674	1	1	23	13.1	1.31	10	2	80	3	1	1	1	1	1	11	24	446.1	1	1	0	0	0
48562	1	2	8	13.2	1.32	10	1	76	3	3	3	0	0	1	18	32	368.8	0	1	0	0	0
53035	0	0	117	13.2	1.32	10	1	77	3	2	2	0	1	1	24	30	487.7	1	1	0	1	0
99002	0	0	24	14.2	1.42	10	1	73	5	1	2	1	0	1	39	35	321.2	1	1	1	0	0
102732	0	0	35	16.3	1.62	10.06	1	70	3	3	2	0	0	1	27	32	440.2	1	0	0	1	0
91915	0	0	37	12.9	1.28	10.07	1	67	5	2	NA	0	1	1	56	19	345	1	0	0	0	0
89909	0	0	41	13.3	1.32	10.07	1	72	3	2	2	0	1	0	84	16	285.5	0	0	1	0	0
96181	0	0	14	13.8	1.37	10.07	1	74	3	2	1	1	0	1	12	18	303.3	0	1	1	0	0
101340	0	0	33	13.9	1.38	10.07	1	80	3	3	3	1	0	0	19	22	273.6	0	0	0	0	1
60332	0	0	123	13.9	1.38	10.07	1	52	3	1	1	1	1	1	56	45	452	0	1	1	0	0
21134	1	1	4	14.1	1.4	10.07	1	80	3	1	NA	0	0	1	15	19	297.4	1	1	1	1	1
50556	0	0	144	14.3	1.42	10.07	1	59	4	2	2	1	1	0	23	24	440.2	1	0	1	1	0
39226	1	2	58	12.1	1.2	10.08	1	79	3	3	3	NA	1	1	25	30	446.1	1	1	0	0	0
41362	1	1	89	12.1	1.2	10.08	2	80	3	2	2	NA	0	0	15	24	196.3	1	1	0	0	0
69457	1	1	58	12.2	1.21	10.08	1	80	3	1	1	1	0	0	11	14	594.8	1	1	1	1	0
25039	1	2	127	13.1	1.3	10.08	2	77	3	3	3	0	1	0	16	27	404.5	1	1	0	0	0
16319	1	2	125	13.1	1.3	10.08	1	80	3	3	2	0	1	1	28	31	404.5	1	1	0	0	0
71538	0	0	103	13.1	1.3	10.08	2	54	4	1	1	1	1	1	23	24	410.4	1	1	1	0	0
41267	0	0	176	13.1	1.3	10.08	1	73	4	3	2	NA	0	1	16	22	267.7	1	1	0	0	0
44862	0	0	138	13.6	1.35	10.08	1	70	3	3	3	1	1	1	24	25	404.5	1	0	0	0	0
92030	0	0	49	11.4	1.13	10.09	2	78	1	1	2	1	0	0	101	21	350.9	1	1	0	0	0
90526	1	2	11	11.7	1.16	10.09	1	80	3	3	2	0	1	0	56	20	380.7	1	1	1	0	0
925	1	2	60	16.2	1.6	10.13	1	73	3	3	2	1	1	0	21	21	511.5	1	0	1	0	0
91481	0	0	39	14.1	1.39	10.14	1	80	3	2	NA	0	1	1	124	43	285.5	1	0	0	0	0
76827	1	2	56	14.1	1.39	10.14	2	72	1	1	1	0	0	1	144	28	267.7	0	0	0	0	1
89756	0	0	39	14.1	1.39	10.14	1	62	3	2	3	1	1	1	40	18	541.3	1	1	0	1	0
100508	0	0	26	13	1.28	10.15	2	80	3	3	2	0	0	0	15	25	327.1	1	1	0	0	0
86065	0	0	56	13.3	1.31	10.15	1	69	3	2	2	1	1	1	64	56	398.5	1	1	1	0	0
83744	0	0	55	13.9	1.37	10.15	1	56	4	2	2	1	1	0	74	47	285.5	1	0	1	1	0
29070	0	0	198	12.2	1.2	10.16	1	49	4	3	3	0	1	0	23	22	422.3	0	0	0	0	0
52624	1	2	79	12.2	1.2	10.16	2	66	3	1	2	1	1	1	15	21	285.5	1	0	1	0	0
88722	0	0	40	12.4	1.22	10.16	2	80	3	1	2	0	1	0	51	24	356.9	1	1	0	0	0
101343	0	0	26	12.7	1.25	10.16	1	80	3	3	3	0	0	1	37	36	452	1	1	0	0	0
54908	0	0	123	13.2	1.3	10.16	2	62	4	1	1	0	1	1	19	19	458	1	1	0	1	1
16155	1	2	48	13.2	1.3	10.16	1	66	3	1	1	1	0	1	27	23	654.3	0	0	0	1	0
13560	0	0	225	13.2	1.3	10.16	2	65	3	1	NA	1	0	0	53	58	434.2	0	1	0	0	0
98669	0	0	34	13.2	1.3	10.16	1	63	3	3	3	1	0	0	10	15	416.4	1	1	1	1	1
30605	1	2	165	13.2	1.3	10.16	2	70	1	1	1	1	1	0	24	20	345	0	1	1	0	0
73677	0	0	74	11.9	1.17	10.17	2	61	4	3	3	1	0	0	50	15	398.5	1	1	0	0	1
74306	0	0	82	12.5	1.23	10.17	1	62	1	3	1	1	1	1	149	54	356.9	1	1	1	0	0
12264	1	2	103	17.3	1.7	10.18	1	76	3	3	2	1	1	1	24	27	434.2	1	0	0	0	0
37928	1	2	112	10.2	1	10.2	2	76	4	1	2	NA	0	0	9	17	547.2	1	1	0	0	1
60331	0	0	120	14.9	1.46	10.2	1	76	3	3	3	0	1	0	19	26	303.3	1	0	0	0	0
19990	1	2	116	14.3	1.4	10.21	2	70	3	1	2	0	0	1	14	21	309.3	0	1	0	1	0
70786	0	0	94	14.6	1.43	10.21	1	60	3	3	3	0	1	0	28	30	410.4	1	1	0	0	0
97752	0	0	23	13.6	1.33	10.22	1	77	3	3	3	1	0	1	13	16	553.2	1	0	1	1	1
101275	0	0	37	13	1.27	10.23	1	80	4	3	2	0	0	1	10	15	469.9	1	1	0	1	0
27005	1	2	111	13.3	1.3	10.23	1	80	3	1	3	0	0	1	15	22	261.7	0	1	0	0	1
27221	1	2	52	13.3	1.3	10.23	1	80	3	3	3	0	1	1	26	30	237.9	0	0	0	0	0
20583	1	1	56	13.3	1.3	10.23	1	65	3	2	2	1	0	0	22	18	493.7	1	1	1	1	0
50004	1	1	17	13.5	1.32	10.23	1	80	4	2	2	0	1	1	14	22	481.8	0	0	0	0	1
76931	0	0	68	13.8	1.35	10.23	1	80	3	3	1	0	1	0	48	23	374.7	1	1	0	0	0
87067	0	0	36	13.2	1.29	10.24	2	79	2	2	2	0	0	0	89	24	452	1	1	0	1	0
6976	1	2	10	8.2	0.8	10.25	2	65	4	3	2	1	1	1	13	16	612.6	1	0	0	0	0
10929	0	0	222	12.3	1.2	10.25	2	68	4	1	1	1	0	0	14	21	446.1	1	1	0	0	0
19584	1	1	149	12.3	1.2	10.25	2	73	4	1	2	1	0	1	15	22	404.5	1	1	1	0	0
100414	0	0	15	15.3	1.49	10.27	1	80	3	3	2	0	0	1	13	20	368.8	1	1	0	0	1
22668	1	2	96	15.4	1.5	10.27	1	80	3	3	2	0	1	1	19	24	463.9	1	0	0	0	1
46656	1	1	133	14.4	1.4	10.28	1	70	3	1	2	0	0	1	19	22	380.7	1	0	1	0	0
13366	1	1	110	14.4	1.4	10.28	1	70	3	3	3	0	1	1	37	32	428.3	1	1	0	0	0
31846	0	0	161	14.4	1.4	10.28	1	80	3	3	2	NA	0	0	27	25	345	1	0	0	0	0
73987	0	0	81	13.8	1.34	10.29	1	56	1	3	2	1	1	0	65	41	463.9	1	1	0	0	0
62377	1	2	48	10.4	1.01	10.3	2	78	3	1	2	0	1	1	16	23	279.6	1	0	0	0	0
51512	0	0	133	13.6	1.32	10.3	2	80	3	2	2	0	1	0	24	33	398.5	1	1	0	0	0
50383	1	2	62	13.6	1.32	10.3	1	74	3	3	2	0	1	1	17	14	345	0	1	1	0	0
82572	0	0	64	13.1	1.27	10.31	1	80	3	1	1	1	1	1	53	19	327.1	1	1	0	1	1
99747	0	0	13	13.2	1.28	10.31	2	80	3	2	2	1	0	0	9	16	380.7	1	1	0	1	0
26359	1	2	17	12.4	1.2	10.33	2	72	5	2	2	0	1	1	11	21	458	1	1	0	0	1
70170	0	0	92	12.4	1.2	10.33	2	59	4	2	1	1	0	1	18	17	487.7	1	1	1	0	0
99597	1	2	15	12.7	1.23	10.33	1	80	3	3	3	1	0	1	18	18	273.6	1	1	1	0	1
16757	1	2	28	14.5	1.4	10.35	1	39	3	1	2	0	1	1	32	20	297.4	1	1	1	0	0
11926	1	1	67	14.5	1.4	10.35	1	78	3	1	1	0	1	0	14	19	463.9	1	0	0	1	0
79286	0	0	80	14.5	1.4	10.35	1	72	3	3	3	0	1	0	58	22	446.1	1	1	0	0	0
40963	1	1	121	14.5	1.4	10.35	1	55	3	3	2	NA	1	0	22	19	374.7	1	1	0	1	0
88191	1	1	41	14.8	1.43	10.35	1	68	2	3	2	1	1	0	84	24	416.4	1	1	1	1	0
93443	0	0	44	14.3	1.38	10.36	1	73	3	3	2	1	1	0	69	22	565.1	0	0	0	1	0
25071	1	2	117	13.5	1.3	10.39	1	79	3	2	2	0	1	1	20	23	463.9	1	1	0	1	0
16497	1	2	55	13.5	1.3	10.39	1	74	3	1	3	1	1	1	13	18	416.4	1	1	0	0	1
37278	1	1	153	13.5	1.3	10.39	1	77	3	1	3	NA	1	1	18	23	374.7	0	0	1	0	0
35687	1	1	135	10.4	1	10.4	2	70	3	3	3	NA	1	1	21	19	345	1	0	0	0	0
51572	0	0	137	12.9	1.24	10.4	2	77	3	2	2	1	0	0	24	24	386.6	1	1	1	0	1
22813	1	2	96	15.6	1.5	10.4	1	55	3	1	NA	0	0	1	21	19	339	1	0	0	1	0
34531	1	2	11	15.6	1.5	10.4	1	80	3	1	2	NA	1	1	36	37	458	1	1	1	1	0
13086	1	2	61	12.5	1.2	10.41	1	74	4	2	2	0	1	1	11	13	481.8	1	1	1	1	0
22921	0	0	201	12.5	1.2	10.41	1	80	1	1	1	0	1	1	18	20	398.5	1	1	1	0	0
10775	1	2	64	12.5	1.2	10.41	2	77	4	1	2	0	1	0	15	20	446.1	1	1	0	1	1
23086	1	2	85	12.5	1.2	10.41	2	80	3	2	3	0	1	0	14	22	446.1	0	0	0	0	0
20556	1	1	163	12.5	1.2	10.41	2	41	4	3	2	1	0	0	17	20	398.5	1	0	0	0	0
34087	1	2	143	12.5	1.2	10.41	1	80	3	2	2	NA	1	1	19	25	487.7	1	1	0	1	0
35249	1	2	32	12.5	1.2	10.41	2	80	3	2	2	NA	1	0	22	18	386.6	0	0	0	0	0
98084	0	0	17	12.8	1.23	10.41	2	80	3	3	2	NA	0	0	13	15	422.3	1	1	1	1	1
98360	0	0	26	12	1.15	10.43	1	71	3	2	2	0	0	0	12	20	440.2	1	1	1	0	1
101018	0	0	13	14.6	1.4	10.43	1	77	3	2	3	0	0	1	23	27	345	0	0	1	0	0
49772	1	1	21	13.9	1.33	10.45	1	80	3	2	2	1	1	1	20	22	487.7	1	0	0	1	0
151	1	2	119	11.5	1.1	10.46	1	80	3	1	2	0	1	1	21	19	362.8	0	1	0	0	0
28962	1	2	10	13.6	1.3	10.46	1	80	3	3	NA	1	1	0	15	19	469.9	0	0	0	0	0
55998	0	0	111	11.1	1.06	10.47	2	80	3	3	2	0	0	0	14	25	226	1	1	0	0	0
15844	1	2	166	12.6	1.2	10.5	1	80	2	1	1	0	0	0	13	18	350.9	0	0	0	0	0
78514	0	0	69	14.7	1.4	10.5	1	45	4	2	1	0	1	1	76	19	356.9	1	1	0	0	0
20595	0	0	219	14.7	1.4	10.5	1	56	3	1	3	0	1	0	18	31	475.8	1	1	0	0	0
100972	0	0	18	14.7	1.4	10.5	1	57	5	3	1	1	1	1	21	24	422.3	0	0	0	0	1
33182	1	2	25	14.7	1.4	10.5	1	73	3	2	2	NA	1	1	18	17	356.9	1	1	1	1	0
35664	0	0	160	14.7	1.4	10.5	1	48	2	1	1	NA	1	1	30	42	380.7	1	1	0	1	0
98844	0	0	17	14.8	1.41	10.5	1	76	4	1	2	0	0	0	23	32	285.5	1	0	1	1	0
56318	1	2	88	14.9	1.42	10.5	2	80	3	3	2	0	0	0	26	31	350.9	1	1	0	1	0
67052	0	0	91	14.9	1.42	10.5	1	56	3	1	1	1	1	1	27	21	398.5	1	1	1	1	0
35673	1	1	125	16.8	1.6	10.5	1	71	3	3	2	NA	0	0	17	22	547.2	1	0	0	0	0
50021	1	2	70	14.4	1.37	10.51	1	80	3	2	3	0	0	0	26	27	386.6	0	1	1	0	0
75264	1	1	54	14.1	1.34	10.52	2	80	3	2	2	1	1	1	128	28	368.8	1	0	0	0	0
82507	0	0	69	13.9	1.32	10.53	1	72	3	2	1	0	1	1	49	26	327.1	0	1	0	0	0
57193	0	0	115	15.7	1.49	10.54	1	78	1	1	2	0	1	0	12	18	350.9	1	1	0	1	0
86432	1	1	3	11.4	1.08	10.55	1	80	5	3	1	0	1	1	57	34	345	1	1	0	0	0
36251	1	1	23	11.6	1.1	10.55	2	80	3	1	3	NA	0	1	13	17	309.3	1	0	0	1	1
99563	0	0	14	13.6	1.29	10.55	1	52	4	3	NA	0	0	0	14	17	469.9	1	1	0	1	0
96145	0	0	32	13.6	1.29	10.55	2	78	3	3	3	1	1	0	14	15	446.1	0	0	0	1	0
102301	0	0	29	15.2	1.44	10.56	1	78	3	1	2	1	0	0	21	16	333.1	1	1	1	0	0
54738	0	0	126	12.9	1.22	10.57	1	67	3	3	3	1	1	1	35	30	356.9	1	1	1	0	0
48061	1	2	36	14.7	1.39	10.57	1	80	3	2	2	1	0	1	22	22	452	1	1	0	0	0
25560	1	1	34	14.8	1.4	10.57	1	70	3	3	2	1	0	0	18	24	523.4	1	0	0	1	0
39295	1	1	68	14.8	1.4	10.57	1	80	3	3	3	NA	1	1	79	68	279.6	1	1	0	1	0
14445	0	0	220	12.7	1.2	10.58	2	73	4	3	2	0	1	0	22	20	404.5	0	1	0	0	0
39830	1	2	20	12.7	1.2	10.58	2	80	4	1	NA	NA	0	1	28	43	226	1	0	1	0	1
56581	0	0	125	14.2	1.34	10.59	1	77	3	3	2	0	0	0	25	29	410.4	0	0	0	0	0
55280	1	2	13	14.4	1.36	10.59	1	80	3	1	2	0	0	1	10	23	416.4	0	1	0	0	0
2895	1	1	29	10.6	1	10.6	2	76	1	2	2	0	0	0	12	17	309.3	1	1	1	0	1
67513	1	2	62	12.2	1.15	10.6	1	53	4	2	1	0	1	1	38	31	362.8	1	1	0	1	0
84662	0	0	37	12.2	1.15	10.6	2	63	4	3	1	1	1	0	43	19	374.7	1	1	0	0	0
47795	1	2	58	13.9	1.31	10.61	1	80	3	1	2	0	1	1	24	28	321.2	1	1	1	1	0
94073	0	0	22	15.5	1.46	10.61	1	69	2	1	3	1	1	1	24	23	368.8	1	0	1	1	0
71334	0	0	94	13.6	1.28	10.62	1	80	3	1	2	0	1	1	23	23	291.5	1	1	0	0	1
11933	1	2	70	13.8	1.3	10.62	1	79	3	1	2	0	0	0	15	22	386.6	1	0	0	0	0
2855	0	0	243	13.8	1.3	10.62	2	66	3	3	3	0	1	0	11	20	434.2	0	1	0	0	0
36331	1	2	14	13.8	1.3	10.62	2	80	3	1	2	NA	0	1	18	20	368.8	0	0	1	0	1
35215	0	0	162	11.7	1.1	10.64	2	52	4	1	3	NA	0	1	18	17	350.9	1	1	0	0	0
87710	0	0	56	13.3	1.25	10.64	1	62	2	3	3	0	1	0	83	22	422.3	1	1	0	0	1
31061	1	2	5	14.9	1.4	10.64	1	80	3	2	2	1	0	0	39	30	410.4	1	0	1	0	0
37551	0	0	169	14.9	1.4	10.64	1	80	3	3	3	NA	1	0	21	22	398.5	1	0	0	0	0
86925	1	2	35	11.4	1.07	10.65	1	80	4	1	2	0	1	1	74	25	291.5	1	1	0	1	0
55488	1	2	99	13	1.22	10.65	2	80	3	1	1	1	1	0	15	19	362.8	1	1	1	0	0
56958	1	2	98	16.3	1.53	10.65	1	73	2	1	1	1	1	1	38	32	374.7	1	1	0	0	0
92617	0	0	58	12.8	1.2	10.66	1	80	4	3	2	0	1	1	67	24	481.8	1	0	0	0	1
14163	0	0	208	12.8	1.2	10.66	2	69	3	3	NA	0	1	1	22	26	374.7	0	1	0	0	0
13702	0	0	204	12.8	1.2	10.66	1	69	4	3	3	0	1	1	27	23	321.2	1	0	0	0	0
35809	1	1	165	12.8	1.2	10.66	1	74	4	1	2	NA	0	1	13	19	350.9	1	1	0	0	0
79245	0	0	70	11	1.03	10.67	2	75	4	2	NA	1	0	0	50	31	315.2	1	0	1	0	0
45492	1	2	104	14.3	1.34	10.67	1	78	1	1	2	1	0	1	25	21	594.8	1	1	0	0	0
70321	0	0	89	14.4	1.35	10.67	1	63	2	3	2	0	0	0	32	39	297.4	1	1	1	1	0
83535	0	0	61	14.4	1.35	10.67	1	69	4	3	1	1	1	1	65	22	386.6	1	1	0	0	0
64497	0	0	88	15.9	1.49	10.67	1	60	3	1	2	1	1	1	38	30	410.4	1	1	1	1	0
32666	1	2	37	16	1.5	10.67	1	80	3	2	2	NA	0	0	16	22	511.5	0	0	0	0	0
60274	1	2	102	11.1	1.04	10.68	2	62	3	1	2	1	1	1	13	21	350.9	1	1	1	0	0
46528	1	2	127	14.1	1.32	10.68	1	76	3	3	2	0	1	1	10	17	416.4	1	1	0	1	0
81814	0	0	76	12.4	1.16	10.69	1	67	3	3	3	0	1	0	36	19	345	1	1	0	0	0
43806	1	2	27	12.5	1.17	10.69	1	80	3	1	2	0	0	0	26	28	469.9	1	0	0	0	0
57648	1	1	117	12.5	1.17	10.69	1	65	3	2	3	1	1	1	18	18	410.4	1	1	1	1	1
18715	1	2	47	13.9	1.3	10.69	1	76	3	3	2	0	1	1	17	19	475.8	0	0	1	0	0
89848	0	0	46	13.9	1.3	10.69	1	80	5	3	NA	0	0	0	51	19	481.8	1	0	1	0	0
16823	0	0	222	13.9	1.3	10.69	1	73	1	1	2	0	1	0	28	24	261.7	1	0	1	1	0
20603	0	0	205	13.9	1.3	10.69	2	52	3	3	2	1	0	0	19	19	392.6	1	0	0	0	0
94010	0	0	33	13.7	1.28	10.7	1	71	3	3	2	0	0	0	14	18	416.4	1	0	0	0	0
56807	1	2	20	13.7	1.28	10.7	2	80	3	2	3	0	1	0	22	27	339	1	0	0	0	0
92126	0	0	52	13.8	1.29	10.7	2	63	4	2	2	1	0	1	99	38	458	1	1	0	0	0
537	0	0	236	18.2	1.7	10.7	1	41	3	2	2	0	1	1	31	26	321.2	0	1	0	0	0
75956	0	0	76	12.1	1.13	10.71	1	80	3	3	3	0	1	0	72	23	380.7	1	1	0	1	0
13490	0	0	219	15	1.4	10.71	1	71	4	3	3	0	0	0	19	24	315.2	1	0	0	0	0
37524	1	1	63	15	1.4	10.71	1	80	3	1	2	NA	0	1	13	22	440.2	0	0	1	1	0
14455	1	2	155	11.8	1.1	10.73	2	80	3	2	2	1	1	1	17	17	398.5	1	1	1	0	0
96335	0	0	19	13.2	1.23	10.73	1	80	3	3	3	1	1	1	15	17	416.4	1	1	1	1	0
100774	0	0	28	13	1.21	10.74	1	61	5	3	NA	0	0	0	37	25	345	1	1	1	0	0
82918	1	1	9	12.9	1.2	10.75	1	80	3	1	2	0	0	0	59	27	368.8	1	1	0	0	0
36354	0	0	176	12.9	1.2	10.75	1	70	4	2	2	NA	0	1	19	27	309.3	1	1	1	0	1
40399	1	2	27	12.9	1.2	10.75	1	80	3	3	3	NA	1	1			452	1	1	0	0	1
102634	0	0	15	14.3	1.33	10.75	1	80	3	3	3	1	1	1	16	20	463.9	0	0	0	0	0
77789	0	0	70	15.9	1.48	10.75	1	75	3	3	2	0	1	1	72	35	446.1	1	1	0	0	0
8953	1	2	79	17.2	1.6	10.75	1	80	3	2	2	0	1	0	12	14	517.5	1	0	0	0	0
98916	0	0	18	11.3	1.05	10.76	1	67	4	3	2	0	0	1	16	20	267.7	1	1	0	0	1
79918	1	2	52	12.7	1.18	10.76	1	70	3	2	1	1	1	1	40	43	368.8	1	1	0	1	0
49810	0	0	148	14.2	1.32	10.76	1	73	3	3	3	1	1	1	19	22	446.1	1	1	1	0	0
99183	0	0	17	14.2	1.32	10.76	1	68	4	2	2	1	1	1	18	21	517.5	1	1	1	1	0
68839	0	0	104	15.5	1.44	10.76	1	80	3	3	3	0	1	0	12	21	345	0	1	0	0	0
20870	1	2	67	14	1.3	10.77	1	80	3	1	2	0	1	1	19	31	273.6	1	0	0	0	0
63036	0	0	87	14	1.3	10.77	2	74	5	1	1	1	0	0	19	38	428.3	1	1	1	0	0
37066	0	0	156	14	1.3	10.77	1	67	3	2	2	NA	1	1	30	29	291.5	1	1	1	1	0
65153	0	0	101	15.2	1.41	10.78	1	80	3	3	3	0	0	0	15	27	249.8	1	1	0	0	0
44874	0	0	147	15.3	1.42	10.78	1	80	3	2	NA	0	1	1	22	26	499.6	0	1	0	0	0
99554	0	0	27	13.6	1.26	10.79	1	72	3	3	2	1	0	1	23	22	339	1	1	0	1	0
98599	0	0	26	14.8	1.37	10.8	1	80	3	2	2	0	0	1	20	23	553.2	0	0	1	0	0
28093	1	2	12	16.2	1.5	10.8	1	78	3	2	2	1	0	0	23	29	505.6	1	1	0	0	1
48108	0	0	132	12	1.11	10.81	1	80	3	2	3	1	0	1	19	22	368.8	1	1	0	0	0
101320	0	0	22	13.4	1.24	10.81	1	80	3	3	3	0	1	0	11	17	440.2	0	0	0	0	0
101689	0	0	23	11.8	1.09	10.82	1	80	3	1	1	0	0	0	14	24	237.9	1	0	1	0	0
67894	1	2	80	13.3	1.23	10.82	1	80	5	1	2	1	1	1	14	20	404.5	1	1	1	0	1
62892	0	0	91	14.5	1.34	10.82	1	50	4	3	1	0	1	1	20	22	279.6	1	0	0	0	0
29321	1	2	56	13	1.2	10.83	2	80	3	2	2	0	0	0	17	26	416.4	1	0	0	1	0
44329	1	2	20	14.3	1.32	10.83	1	66	2	3	3	0	1	1	67	55	440.2	1	1	1	1	0
49502	1	2	85	10.3	0.95	10.84	2	78	2	1	1	0	0	0	12	18	267.7	1	1	0	1	1
52848	0	0	125	12.9	1.19	10.84	1	73	1	1	2	1	0	1	20	23	356.9	1	0	1	0	0
90772	0	0	39	15.5	1.43	10.84	1	72	3	2	2	1	1	1	62	18	398.5	1	1	0	1	0
95151	0	0	13	11.5	1.06	10.85	2	80	3	2	2	1	0	0	19	22	416.4	0	0	1	0	0
99269	0	0	15	12.8	1.18	10.85	1	79	3	2	1	0	0	1	10	16	273.6	1	0	0	0	0
23282	1	2	77	14.1	1.3	10.85	1	80	3	2	2	0	1	1	24	24	523.4	1	1	0	0	0
885	1	2	229	14.1	1.3	10.85	2	72	3	2	2	1	1	0	14	15	654.3	1	1	0	0	0
37455	1	1	4	14.1	1.3	10.85	1	64	1	1	2	NA	1	1	15	22	368.8	1	1	1	1	1
6097	0	0	235	15.2	1.4	10.85	1	68	4	2	1	0	1	1	17	19	297.4	0	0	0	0	0
74346	0	0	76	15.4	1.42	10.85	1	70	3	3	3	0	1	0	87	32	452	1	1	0	1	0
84606	0	0	49	14	1.29	10.86	1	63	3	2	1	1	1	1	88	26	434.2	1	0	1	0	1
53594	0	0	130	12.4	1.14	10.87	1	49	4	3	3	1	1	0	37	40	475.8	1	1	1	1	1
59236	0	0	127	9.8	0.9	10.88	1	64	3	3	3	0	0	0	14	25	327.1	0	1	1	1	0
42920	1	1	106	12.3	1.13	10.88	1	80	3	3	2	0	0	0	23	31	273.6	1	1	0	0	0
70607	0	0	94	12.3	1.13	10.88	2	45	4	3	3	1	1	0	12	16	291.5	0	1	0	0	0
52847	1	1	63	14.7	1.35	10.89	2	80	3	3	2	1	0	0	47	42	279.6	0	1	1	1	1
22048	1	2	55	10.9	1	10.9	2	71	3	1	3	0	0	0	18	26	237.9	0	0	0	0	0
100554	0	0	17	12.1	1.11	10.9	1	65	4	3	3	1	1	0	19	25	523.4	1	0	1	1	0
48629	1	2	106	12	1.1	10.91	1	80	3	3	3	0	1	0	25	32	339	1	1	0	0	0
12759	1	2	11	12	1.1	10.91	2	78	4	1	1	NA	0	1	17	23	475.8	1	1	1	0	0
17758	1	2	126	13.1	1.2	10.91	2	80	4	2	NA	0	0	0	11	21	493.7	1	0	0	0	0
24768	0	0	190	13.1	1.2	10.91	1	70	1	1	2	0	0	1	19	25	327.1	1	1	0	0	0
37849	1	2	40	13.1	1.2	10.91	2	80	3	2	NA	NA	1	0	19	23	416.4	1	1	1	0	0
44655	0	0	145	14.4	1.32	10.91	2	72	3	2	NA	0	0	0	17	30	273.6	1	1	0	0	0
92370	1	1	43	15.6	1.43	10.91	1	80	3	3	3	1	0	0	307	53	273.6	1	1	1	1	1
63739	1	2	75	10.7	0.98	10.92	2	71	4	1	1	0	1	1	15	25	291.5	1	0	1	0	0
57669	1	1	110	12.9	1.18	10.93	1	77	2	3	2	1	0	0	22	27	327.1	1	1	0	0	0
74262	0	0	62	10.4	0.95	10.94	2	70	3	2	1	0	0	1	105	20	321.2	1	1	1	0	0
58045	1	2	54	13.9	1.27	10.94	1	68	1	1	2	1	0	0	16	17	428.3	0	0	1	1	1
87673	0	0	44	12.6	1.15	10.95	1	68	2	1	1	1	0	1	101	16	374.7	1	1	1	0	0
78700	0	0	63	12.7	1.16	10.95	1	80	3	3	2	0	1	1	47	25	267.7	0	1	0	0	0
58501	0	0	114	12.5	1.14	10.96	1	60	4	2	1	0	1	0	14	22	398.5	1	1	0	0	0
64756	0	0	103	14.9	1.36	10.96	1	72	2	2	3	0	1	0	14	18	434.2	1	0	0	0	0
92141	0	0	58	13.6	1.24	10.97	1	60	4	3	2	1	1	0	89	18	475.8	1	1	1	0	0
74823	1	2	24	13.6	1.24	10.97	1	67	3	1	2	1	1	1	56	25	434.2	1	1	1	0	0
58024	0	0	111	14.6	1.33	10.97	1	68	3	3	3	1	1	1	83	93	243.9	1	0	1	0	0
94767	0	0	25	14.7	1.34	10.97	1	69	5	2	2	1	0	1	19	24	505.6	1	1	0	1	0
50832	1	1	62	13.4	1.22	10.98	1	80	3	1	2	0	0	1	25	33	380.7	0	0	1	0	0
59952	1	2	15	12.2	1.11	10.99	1	73	3	3	1	1	1	1	20	23	398.5	1	0	0	1	0
82608	0	0	83	15.6	1.42	10.99	1	78	1	1	1	0	1	1	77	16	398.5	0	1	0	0	0
28415	1	2	25	12.1	1.1	11	2	80	3	3	2	0	1	1	17	20	315.2	1	0	0	0	0
14074	1	2	102	12.1	1.1	11	2	80	3	3	NA	0	0	0	12	19	309.3	0	1	0	0	0
40900	1	1	37	12.1	1.1	11	1	80	3	1	2	NA	1	1	22	26	410.4	0	0	0	0	1
31506	0	0	176	13.2	1.2	11	1	73	3	1	2	NA	1	1	16	17	380.7	1	1	0	0	0
40711	0	0	179	13.2	1.2	11	1	68	4	2	1	NA	1	1	38	33	356.9	1	1	0	0	0
28211	1	2	152	14.3	1.3	11	1	72	3	3	3	1	1	1	16	21	446.1	1	0	0	0	0
41053	1	2	33	14.3	1.3	11	1	75	3	1	2	NA	1	1	21	30	416.4	1	0	0	1	0
86848	0	0	58	14.2	1.29	11.01	1	58	4	2	1	1	1	1	55	22	356.9	1	1	0	1	0
55416	1	2	59	11.9	1.08	11.02	1	80	3	1	3	1	1	1	16	24	398.5	0	0	0	0	0
86109	0	0	56	14.8	1.34	11.04	1	64	3	3	3	0	1	1	103	24	410.4	1	1	1	0	0
53846	1	1	50	12.6	1.14	11.05	1	80	3	3	3	0	0	0	18	23	386.6	0	1	1	0	1
93560	0	0	40	12.6	1.14	11.05	1	59	4	2	2	0	0	1	66	26	333.1	1	0	0	0	0
75581	1	2	46	13.7	1.24	11.05	2	74	3	2	2	1	1	1	72	26	440.2	1	1	1	1	0
68528	1	1	95	11.4	1.03	11.06	2	70	3	3	2	1	1	1	44	45	434.2	1	1	1	1	0
41711	0	0	155	13.5	1.22	11.06	2	73	3	2	3	0	1	0	18	24	345	1	1	0	0	0
44268	0	0	142	13.5	1.22	11.06	1	79	1	1	2	NA	1	0	20	28	440.2	1	1	0	1	1
46336	1	2	3	14.6	1.32	11.06	1	55	3	1	3	1	1	1	15	25	339	1	1	0	0	0
83734	0	0	48	12.4	1.12	11.07	1	78	3	2	2	0	1	1	46	30	434.2	1	1	1	0	0
99210	0	0	14	13.4	1.21	11.07	1	71	3	3	2	1	0	0	47	44	327.1	1	1	1	1	0
33663	1	2	107	15.5	1.4	11.07	1	76	3	3	2	NA	0	0	23	24	386.6	0	0	1	0	1
11311	1	2	86	13.3	1.2	11.08	1	68	4	1	2	0	1	1	13	25	368.8	1	1	0	0	0
29976	1	2	159	13.3	1.2	11.08	1	60	4	1	2	0	1	1	23	19	333.1	0	1	0	1	0
20479	1	2	222	13.3	1.2	11.08	1	58	3	1	2	0	1	1	28	19	374.7	1	1	0	1	0
28601	0	0	195	14.4	1.3	11.08	1	61	4	3	1	0	1	1	13	23	333.1	1	1	0	0	0
15061	1	2	161	14.4	1.3	11.08	1	80	3	3	NA	0	1	1	18	20	356.9	1	0	0	0	0
37129	0	0	177	14.4	1.3	11.08	1	61	1	1	2	NA	1	0	24	21	386.6	1	0	1	1	0
82402	0	0	72	14.3	1.29	11.09	1	65	5	3	3	0	1	1	47	51	350.9	0	1	1	0	0
27349	1	2	72	12.2	1.1	11.1	2	80	4	1	2	0	1	1	13	18	309.3	1	0	0	0	0
65589	0	0	92	13.9	1.25	11.12	1	69	5	1	2	0	0	0	16	24	404.5	0	1	0	1	0
64128	1	2	47	12.8	1.15	11.13	1	59	3	3	2	1	0	0	11	12	541.3	1	1	1	0	0
94119	0	0	15	13.8	1.24	11.13	1	57	4	3	2	0	0	0	26	21	416.4	1	1	0	0	0
18781	1	1	77	16.7	1.5	11.13	1	80	3	1	2	1	1	1	18	25	458	1	1	0	0	0
56348	0	0	118	13.6	1.22	11.14	1	80	3	3	3	0	0	0	21	27	309.3	0	0	0	0	0
64640	0	0	103	13.6	1.22	11.14	1	80	1	1	2	0	1	1	16	18	362.8	1	1	1	1	0
80377	0	0	79	14.7	1.32	11.14	1	44	4	2	1	1	0	0	61	18	535.3	1	0	0	1	0
15873	1	2	111	15.6	1.4	11.14	1	80	3	3	3	0	1	0	23	26	362.8	1	1	0	0	0
44905	1	2	78	12.5	1.12	11.16	2	74	3	3	2	0	0	0	31	34	303.3	1	0	0	0	0
27014	1	2	70	13.4	1.2	11.16	1	63	1	1	2	0	1	1	15	16	374.7	1	1	1	0	0
1830	0	0	240	13.4	1.2	11.16	1	80	3	3	3	0	1	1	17	25	333.1	0	0	0	1	0
25841	0	0	195	13.4	1.2	11.16	2	77	3	2	2	1	0	0	23	34	565.1	1	1	0	0	0
16083	1	2	98	14.5	1.3	11.16	1	58	3	2	NA	0	1	1	21	24	321.2	1	1	0	0	0
78789	0	0	74	14.5	1.3	11.16	1	75	3	3	2	0	1	0	63	25	416.4	1	1	0	0	0
11756	1	2	184	14.5	1.3	11.16	1	63	4	3	2	1	1	1	22	18	416.4	1	1	1	0	1
59332	0	0	126	12.4	1.11	11.17	2	80	2	1	1	0	0	0	17	28	434.2	1	0	0	1	0
87061	1	2	44	10.4	0.93	11.18	1	80	1	1	NA	0	1	1	38	21	291.5	1	0	0	1	0
81872	0	0	76	14.2	1.27	11.18	1	80	3	3	2	0	0	0	120	22	350.9	0	0	0	0	0
91641	0	0	58	12.2	1.09	11.19	1	63	5	1	2	0	0	1	61	22	273.6	1	1	0	0	0
17631	1	2	17	12.3	1.1	11.19	2	80	3	1	2	1	0	1	31	27	350.9	0	0	0	1	0
48853	0	0	149	14.1	1.26	11.19	1	59	3	3	3	0	1	1	33	33	309.3	1	0	0	0	0
22838	0	0	191	11.2	1	11.2	2	61	4	2	2	1	0	1	15	19	475.8	0	0	0	0	0
74287	0	0	77	13.1	1.17	11.2	1	60	4	2	3	1	1	0	75	18	356.9	1	1	0	0	1
19056	1	2	24	14.6	1.3	11.23	1	63	4	1	2	0	1	1	47	49	345	1	1	0	0	0
13831	1	2	39	14.6	1.3	11.23	1	80	3	2	2	0	1	1	22	34	243.9	0	0	0	0	0
27678	0	0	199	14.6	1.3	11.23	1	60	3	2	2	0	0	1	26	23	428.3	1	1	0	0	0
12803	1	2	149	14.6	1.3	11.23	1	79	3	3	2	1	1	1	34	32	446.1	1	0	0	0	1
57418	0	0	122	14.6	1.3	11.23	1	69	3	3	3	1	1	1	49	38	386.6	1	1	1	0	0
79499	0	0	66	12.6	1.12	11.25	2	57	3	2	2	0	1	1	116	20	345	0	1	0	0	0
48466	0	0	133	13.4	1.19	11.26	1	79	3	1	2	0	1	0	17	17	243.9	0	0	0	1	0
71522	0	0	101	14.3	1.27	11.26	2	63	3	3	2	1	1	1	15	18	410.4	1	1	1	0	1
10874	1	2	104	12.4	1.1	11.28	2	80	3	1	2	1	0	1	22	29	345	1	1	0	0	0
37717	0	0	171	15.8	1.4	11.28	1	61	1	2	2	NA	0	1	30	27	339	1	1	1	1	0
40298	1	1	13	15.8	1.4	11.28	1	52	3	2	2	NA	1	1			630.5	1	1	0	1	0
70718	1	1	9	13.2	1.17	11.29	1	75	3	3	2	1	1	1	16	25	529.4	0	0	1	1	1
52629	0	0	127	14.9	1.32	11.29	2	67	3	2	2	1	1	0	42	40	523.4	1	0	0	0	0
26343	1	2	171	11.3	1	11.3	2	79	4	1	NA	0	0	0	9	15	321.2	1	1	1	0	1
9980	1	2	65	11.3	1	11.3	2	80	3	1	1	1	1	0	13	27	410.4	1	0	0	1	0
87210	0	0	42	13	1.15	11.3	1	80	3	3	NA	1	1	1	65	17	493.7	1	1	0	0	1
55102	1	2	47	13	1.15	11.3	1	67	3	3	2	1	1	1	20	25	469.9	1	1	0	1	0
89801	0	0	48	13.1	1.16	11.3	1	67	1	3	2	1	1	1	76	27	380.7	1	1	1	1	0
91508	0	0	48	13.1	1.16	11.3	1	78	2	3	3	1	1	1	46	24	345	1	0	0	0	0
81302	1	2	62	12.1	1.07	11.31	2	69	3	2	2	0	1	1	68	27	327.1	1	1	0	1	0
34233	0	0	169	14.7	1.3	11.31	1	80	3	1	2	NA	0	0	31	35	368.8	1	1	0	1	0
53647	0	0	114	13.7	1.21	11.32	1	65	4	3	2	0	0	1	25	21	368.8	1	1	0	0	1
67709	0	0	84	13.5	1.19	11.34	1	60	2	1	NA	0	1	1	25	19	327.1	1	1	0	0	0
59780	0	0	114	14.4	1.27	11.34	1	54	4	1	2	1	1	0	29	27	404.5	1	1	1	0	0
45982	1	2	121	12.6	1.11	11.35	1	80	4	3	3	1	1	1	12	19	422.3	0	0	1	0	0
64704	0	0	91	14.3	1.26	11.35	1	62	1	1	2	0	1	1	15	30	386.6	0	1	0	0	0
102544	0	0	15	14.2	1.25	11.36	1	80	3	1	2	1	0	1	14	22	398.5	0	1	0	0	1
4690	1	2	12	12.5	1.1	11.37	1	80	3	1	NA	0	1	0	14	24	374.7	0	0	0	0	0
54957	0	0	120	13.2	1.16	11.38	1	73	3	3	NA	0	1	0	37	34	410.4	1	0	0	0	0
65218	0	0	92	13.1	1.15	11.39	1	74	5	1	1	0	0	1	27	28	392.6	0	1	0	0	0
22828	1	2	20	14.8	1.3	11.39	1	80	3	NA	2	0	0	1	15	23	339	0	0	0	0	0
22231	1	2	13	14.8	1.3	11.39	1	80	3	3	2	0	1	1	23	29	321.2	1	1	0	0	0
6872	1	2	42	14.8	1.3	11.39	1	80	3	2	2	0	1	1	23	24	309.3	1	1	0	0	0
47191	0	0	146	14.8	1.3	11.39	1	66	3	1	NA	1	1	0	24	20	386.6	0	1	0	0	0
16985	1	2	93	14.8	1.3	11.39	1	80	3	1	1	1	0	0	19	16	428.3	1	0	1	1	0
15451	1	2	26	14.8	1.3	11.39	2	80	2	1	2	NA	1	0	17	23	654.3	0	0	1	1	1
35614	1	2	161	14.8	1.3	11.39	1	73	3	2	2	NA	1	0	31	30	255.8	1	0	1	0	0
80889	1	1	64	15.6	1.37	11.39	1	80	3	3	3	0	1	1	59	45	374.7	1	1	0	0	0
21586	1	2	74	11.4	1	11.4	2	75	4	3	2	1	1	0	14	20	333.1	1	1	1	1	0
57238	1	1	41	14.7	1.29	11.4	1	80	3	2	3	1	0	0	23	27	440.2	1	1	0	0	0
24588	1	1	96	13.7	1.2	11.41	1	78	3	3	2	0	0	1	28	29	249.8	0	1	0	0	0
29742	1	2	133	13.7	1.2	11.41	2	80	3	2	1	0	0	0	24	33	368.8	1	0	0	1	1
35143	1	2	98	13.7	1.2	11.41	1	71	3	2	3	NA	1	1	15	20	386.6	0	1	0	1	0
74685	0	0	70	12.8	1.12	11.43	1	75	5	1	1	0	1	1	32	29	333.1	0	0	0	1	0
57450	1	2	93	13.6	1.19	11.43	1	76	3	3	3	0	1	0	20	24	446.1	1	0	0	0	0
69964	1	1	53	14.4	1.26	11.43	2	75	5	2	2	1	1	1	23	38	321.2	1	0	1	1	0
95919	0	0	25	14.3	1.25	11.44	1	47	3	3	1	1	0	1	29	18	559.1	1	0	0	1	0
47428	1	2	15	15.1	1.32	11.44	1	80	3	3	NA	0	0	1	15	17	428.3	1	1	1	0	0
69036	1	2	96	15.1	1.32	11.44	1	76	4	1	NA	1	0	1	15	13	446.1	1	1	0	0	0
60187	0	0	131	11	0.96	11.45	1	64	4	2	3	1	1	1	16	16	446.1	1	1	1	0	0
12260	1	2	39	12.6	1.1	11.46	2	78	4	3	2	0	0	0	19	24	339	0	0	0	0	1
35665	1	2	160	12.6	1.1	11.46	1	80	4	1	3	NA	0	0	12	17	416.4	1	1	0	0	0
1571	1	1	48	14.9	1.3	11.46	1	65	3	3	3	0	0	1	27	27	487.7	1	0	0	0	0
66908	0	0	85	14.7	1.28	11.48	1	52	4	3	1	1	1	1	18	17	386.6	1	1	0	0	0
96169	0	0	31	12.3	1.07	11.49	2	63	4	1	1	0	0	1	14	17	285.5	1	1	1	0	0
24313	0	0	184	13.8	1.2	11.5	1	66	3	2	3	0	0	0	22	27	368.8	0	1	0	0	0
99913	0	0	15	13.8	1.2	11.5	1	74	2	3	2	1	0	1	13	17	356.9	1	1	0	0	0
97666	0	0	17	15.3	1.33	11.5	1	69	4	3	3	1	1	1	31	27	475.8	0	1	0	0	0
50537	1	2	40	15.2	1.32	11.51	1	80	2	3	2	0	1	1	29	32	321.2	1	1	0	0	0
86017	1	1	11	15.2	1.32	11.51	1	70	3	3	2	1	1	1	119	45	571	0	1	1	1	0
79881	0	0	62	11.4	0.99	11.52	2	62	4	2	3	1	0	1	61	28	297.4	1	0	0	0	1
76277	0	0	82	14.4	1.25	11.52	1	80	3	2	1	1	1	1	49	21	362.8	0	0	0	0	0
56545	1	2	103	11.2	0.97	11.54	2	68	1	1	NA	1	0	0	18	29	178.4	0	1	0	1	0
47264	1	2	106	13.5	1.17	11.54	2	80	3	1	2	0	0	0	19	28	261.7	1	1	0	1	0
19836	0	0	217	15	1.3	11.54	1	60	3	1	3	0	1	1	26	22	356.9	1	1	0	1	0
66218	0	0	93	10.4	0.9	11.55	2	43	5	3	2	1	1	0	14	15	339	1	0	1	0	0
54024	0	0	112	13.4	1.16	11.56	1	80	3	3	3	0	1	0	34	37	333.1	0	0	0	0	0
92138	0	0	51	13.4	1.16	11.56	1	80	3	2	2	0	1	1	137	18	398.5	1	1	0	1	1
96100	0	0	32	14.8	1.28	11.56	1	65	5	1	NA	0	0	0	6	12	434.2	1	1	0	0	1
92357	0	0	53	14.7	1.27	11.57	1	80	4	NA	NA	1	0	0	54	16	422.3	1	0	1	1	0
16306	1	2	9	16.2	1.4	11.57	2	80	3	2	2	0	0	0	33	40	499.6	1	0	1	1	0
16548	0	0	226	16.2	1.4	11.57	1	37	4	1	1	1	1	1	37	26	428.3	1	0	0	0	0
8532	1	2	79	13.9	1.2	11.58	2	73	3	2	3	0	0	0	37	31	273.6	1	0	0	0	1
19838	1	1	158	13.9	1.2	11.58	1	80	3	3	3	1	1	1	16	23	458	0	0	0	0	0
3033	1	2	98	13.9	1.2	11.58	2	80	3	2	2	1	1	1	19	24	356.9	1	1	0	0	0
34462	1	2	84	13.9	1.2	11.58	2	80	3	3	3	NA	1	0	24	33	279.6	0	0	1	1	0
34718	0	0	162	13.9	1.2	11.58	2	55	4	3	2	NA	0	0	27	20	392.6	1	1	0	0	1
37014	1	2	34	13.9	1.2	11.58	1	77	3	3	3	NA	0	1	13	18	469.9	0	0	0	0	0
74188	1	2	5	13.1	1.13	11.59	1	80	3	3	NA	0	0	0	62	17	350.9	1	0	0	0	1
87217	0	0	53	15.9	1.37	11.61	1	73	3	3	3	0	1	0	50	25	345	0	1	0	0	0
54769	1	2	102	15.8	1.36	11.62	1	64	3	3	2	1	1	1	34	40	577	1	0	1	0	1
91365	0	0	38	14.2	1.22	11.63	1	58	1	1	NA	1	1	0	51	21	422.3	1	1	1	0	0
25692	1	1	145	12.8	1.1	11.64	2	76	3	1	2	0	0	0	23	30	374.7	1	0	1	1	1
32615	1	2	57	12.8	1.1	11.64	2	64	1	1	1	NA	0	1	17	18	333.1	1	1	1	1	1
36075	0	0	169	12.8	1.1	11.64	1	59	4	1	2	NA	1	0	23	23	446.1	1	1	0	0	0
68260	0	0	91	13.5	1.16	11.64	1	61	4	1	2	1	1	0	19	20	398.5	1	1	0	1	0
27848	1	1	120	16.3	1.4	11.64	1	71	3	2	3	0	0	0	20	16	356.9	1	1	1	0	0
18790	0	0	212	16.3	1.4	11.64	1	66	3	1	3	0	1	1	33	32	588.9	0	1	0	0	0
53362	0	0	130	10.6	0.91	11.65	1	80	3	3	3	1	1	1	25	26	404.5	1	0	0	0	0
100886	0	0	17	12.7	1.09	11.65	2	72	3	2	2	1	0	1	15	21	327.1	1	1	1	0	0
97639	0	0	32	13.3	1.14	11.66	1	60	3	1	2	NA	0	1	15	16	463.9	1	1	0	1	1
11869	1	2	47	14	1.2	11.66	2	80	3	3	2	0	1	0	15	31	303.3	1	1	0	1	0
46472	0	0	135	14	1.2	11.66	1	49	4	3	2	1	1	1	33	27	362.8	1	0	0	0	0
45764	0	0	133	15.4	1.32	11.67	1	80	3	3	2	0	1	0	17	29	226	0	0	0	0	0
80930	0	0	64	13.9	1.19	11.68	1	73	5	3	3	0	1	0	62	29	577	1	1	0	0	0
91373	0	0	37	13.9	1.19	11.68	1	74	3	2	2	1	1	1	108	23	469.9	0	1	0	0	0
27123	1	1	65	15.2	1.3	11.69	1	71	3	3	2	0	1	0	22	23	291.5	1	1	1	1	0
35151	1	2	141	11.7	1	11.7	2	80	3	2	2	NA	0	0	33	37	428.3	1	1	0	0	0
48028	1	1	63	13.1	1.12	11.7	1	80	3	2	2	0	0	0	16	20	398.5	1	1	0	0	0
84332	0	0	51	13	1.11	11.71	2	62	4	1	1	1	0	1	99	18	404.5	1	0	0	0	0
67828	0	0	108	12.3	1.05	11.72	1	67	4	1	2	0	1	1	15	25	392.6	1	0	0	0	1
45202	1	2	88	14.3	1.22	11.72	1	80	3	3	2	0	1	0	27	33	404.5	1	1	0	0	0
76864	0	0	63	14.3	1.22	11.72	2	80	3	2	2	0	1	1	73	23	327.1	1	1	0	0	0
21395	1	2	19	12.9	1.1	11.73	2	77	1	3	2	0	0	0	23	22	208.2	1	1	0	0	0
18547	1	2	68	12.9	1.1	11.73	1	80	3	3	3	0	1	0	19	33	249.8	0	1	0	0	1
27995	0	0	192	12.9	1.1	11.73	2	65	3	3	2	0	0	0	25	22	285.5	1	1	0	0	0
26210	1	1	17	12.9	1.1	11.73	1	80	3	1	2	0	1	0	28	38	350.9	0	1	0	0	0
19714	1	1	72	12.9	1.1	11.73	1	75	3	1	2	0	1	1	24	27	446.1	1	1	1	0	0
39064	1	2	108	12.9	1.1	11.73	1	80	3	3	2	NA	1	1	29	28	422.3	1	1	1	0	1
45252	0	0	142	13.6	1.16	11.73	2	80	3	1	NA	0	0	0	16	29	321.2	1	1	0	0	0
80067	0	0	61	14.9	1.27	11.73	1	65	2	3	1	0	1	0	51	26	410.4	1	1	1	0	0
62806	0	0	89	14.9	1.27	11.73	1	53	4	1	1	0	1	1	31	37	410.4	1	1	0	0	0
68064	1	1	87	12.1	1.03	11.74	2	80	1	2	1	1	0	0	14	18	339	1	1	1	0	1
75174	0	0	78	13.4	1.14	11.75	1	76	4	1	1	0	1	1	61	28	499.6	1	0	1	0	0
97980	0	0	28	13.4	1.14	11.75	1	78	1	1	3	0	0	0	17	21	368.8	1	1	1	0	1
45491	1	2	80	14.1	1.2	11.75	1	78	3	1	3	0	1	0	18	20	321.2	0	0	1	1	1
14379	1	1	36	14.1	1.2	11.75	1	80	3	3	3	0	1	1	29	35	404.5	0	0	0	0	0
9243	1	1	19	14.1	1.2	11.75	1	80	3	1	1	1	0	1	19	22	517.5	1	1	0	0	0
40410	1	2	134	14.1	1.2	11.75	1	77	3	3	2	NA	1	1	18	22	327.1	1	1	0	0	1
42749	1	2	68	12	1.02	11.76	2	77	3	2	2	0	0	0	15	22	339	1	1	1	0	0
84530	0	0	43	12.6	1.07	11.77	1	80	3	1	2	0	1	1	68	21	404.5	1	1	0	0	0
56725	1	2	33	13.3	1.13	11.77	1	73	3	2	1	1	1	0	12	25	499.6	1	1	1	0	0
2557	1	2	2	15.3	1.3	11.77	1	78	3	2	2	0	0	1	23	20	404.5	0	0	0	0	0
83239	0	0	64	13.9	1.18	11.78	1	80	2	2	3	0	1	1	57	22	303.3	1	1	0	0	0
96284	0	0	35	14.6	1.24	11.78	1	71	3	3	3	1	0	1	15	16	410.4	1	1	0	0	0
37389	1	2	20	16.5	1.4	11.78	1	71	3	1	1	NA	1	1	8	16	321.2	1	1	0	0	1
38240	1	1	8	16.5	1.4	11.78	1	75	3	2	2	NA	0	1	24	29	648.3	1	0	0	1	0
90949	1	2	44	14.5	1.23	11.79	1	78	3	3	2	1	0	0	55	42	261.7	0	1	1	0	1
23119	1	1	48	11.8	1	11.8	1	80	3	2	2	0	1	1	14	17	416.4	1	1	0	1	1
62019	0	0	125	14.4	1.22	11.8	1	69	3	1	2	1	0	1	35	25	380.7	1	0	0	0	1
92389	1	2	49	11.1	0.94	11.81	2	63	5	1	1	1	0	0	91	27	362.8	1	1	1	0	0
33990	1	2	37	13	1.1	11.82	1	80	3	3	2	NA	1	1	14	16	339	1	0	0	0	0
95471	0	0	25	13.7	1.16	11.82	1	80	3	3	3	0	1	1	14	35	345	1	1	0	0	0
55592	0	0	131	12.3	1.04	11.83	1	75	3	1	2	0	1	1	17	28	273.6	1	1	1	1	1
83109	1	1	76	12.9	1.09	11.83	1	80	3	3	2	0	1	0	49	22	345	1	0	0	0	0
93869	1	1	9	12.9	1.09	11.83	1	80	3	3	2	0	0	1	12	19	350.9	0	0	1	0	0
70402	1	2	66	12.9	1.09	11.83	1	80	3	2	2	0	1	1	21	28	339	1	1	0	0	0
74579	0	0	69	14.8	1.25	11.84	1	51	5	2	1	0	0	0	62	29	273.6	1	0	0	0	0
59329	1	1	53	10.9	0.92	11.85	1	62	2	3	3	0	1	0	27	50	315.2	1	1	0	0	1
60758	0	0	124	14.1	1.19	11.85	1	67	3	3	1	0	0	0	15	22	386.6	0	1	0	0	0
71542	0	0	106	14.1	1.19	11.85	2	67	3	3	3	1	0	1	18	23	356.9	1	1	1	0	0
3757	1	2	180	15.4	1.3	11.85	1	76	3	3	3	0	1	0	20	20	380.7	0	1	0	0	0
3199	1	1	117	15.4	1.3	11.85	1	80	4	1	NA	0	1	0	22	20	350.9	1	0	1	0	0
52691	1	2	60	15.2	1.28	11.87	1	80	3	3	3	0	1	1	15	20	398.5	1	1	0	0	0
99474	0	0	21	15.2	1.28	11.87	2	63	3	3	1	1	0	1	21	17	220.1	1	1	0	0	0
55887	1	1	94	12	1.01	11.88	2	80	3	2	2	0	0	0	22	32	321.2	0	0	0	0	0
57732	0	0	120	13.9	1.17	11.88	1	48	3	1	1	0	1	1	15	43	327.1	1	1	0	0	0
102271	0	0	34	11.3	0.95	11.89	1	79	5	3	1	0	0	0	20	19	237.9	0	1	0	0	1
52057	0	0	132	12.6	1.06	11.89	2	56	3	2	2	1	0	0	15	18	398.5	1	1	1	0	0
84183	1	1	42	10	0.84	11.9	2	80	2	1	2	0	0	0	61	16	273.6	1	1	0	1	0
57097	0	0	130	13.8	1.16	11.9	1	68	3	2	2	1	1	0	12	26	481.8	1	1	0	1	0
102890	0	0	13	14.4	1.21	11.9	1	80	4	3	3	0	0	1	21	24	297.4	1	0	0	0	0
16324	1	1	53	13.1	1.1	11.91	1	80	3	3	NA	0	1	1	16	24	232	0	0	0	0	0
7947	0	0	241	13.1	1.1	11.91	1	63	4	3	3	1	1	1	20	23	487.7	1	1	0	0	0
11294	1	1	68	13.1	1.1	11.91	2	80	3	3	1	NA	1	1	21	26	345	0	0	0	0	0
38908	1	2	5	13.1	1.1	11.91	1	79	3	2	2	NA	1	1	18	27	380.7	0	0	0	1	1
19068	1	2	17	14.3	1.2	11.91	1	80	3	3	3	0	1	0	17	20	368.8	0	1	0	0	0
35686	1	2	92	14.3	1.2	11.91	2	54	3	2	1	NA	1	1	14	16	327.1	1	1	1	0	1
42338	0	0	152	12.4	1.04	11.93	1	64	4	3	2	1	1	1	23	30	422.3	1	1	1	1	0
79064	0	0	77	13.6	1.14	11.93	1	48	5	3	2	0	1	0	64	40	487.7	1	1	1	0	0
87727	0	0	52	13.6	1.14	11.93	2	80	2	2	1	1	1	1	78	21	380.7	1	1	1	1	0
95637	0	0	23	13.6	1.14	11.93	1	74	3	3	3	1	1	0	39	31	481.8	1	1	1	1	0
77422	0	0	81	14.2	1.19	11.93	1	80	5	3	3	0	0	0	38	25	345	1	0	0	1	0
82651	0	0	81	12.9	1.08	11.94	1	78	4	1	1	1	1	1	99	18	333.1	1	1	1	1	0
95944	0	0	14	14.1	1.18	11.95	1	54	5	3	2	1	1	1	27	21	404.5	1	1	1	1	0
79267	0	0	62	14.7	1.23	11.95	1	65	3	2	2	1	1	1	50	30	303.3	1	1	1	0	1
69014	0	0	93	14.7	1.23	11.95	1	78	3	3	3	1	1	1	30	24	481.8	1	1	1	1	0
76714	1	2	69	11	0.92	11.96	2	72	3	3	1	1	0	0	77	18	303.3	1	1	1	1	0
42745	0	0	143	12.2	1.02	11.96	2	51	1	3	2	1	0	0	28	27	416.4	1	1	1	0	0
88114	0	0	56	12.2	1.02	11.96	1	57	3	3	2	1	1	1	54	23	487.7	1	0	0	1	0
59321	0	0	127	14.6	1.22	11.96	1	74	3	3	3	1	1	1	24	20	499.6	1	1	0	0	0
48362	0	0	153	13.4	1.12	11.97	1	60	3	3	3	0	1	0	20	23	345	0	1	0	0	0
97782	0	0	23	10.9	0.91	11.98	2	39	4	3	NA	0	1	1	7	18	166.5	1	1	0	0	0
47643	1	2	34	12.1	1.01	11.98	1	80	3	3	2	0	1	1	17	31	368.8	1	0	0	0	0
99625	0	0	21	12.7	1.06	11.98	1	68	3	3	3	0	0	0	18	21	475.8	0	0	0	0	0
51282	0	0	136	13.3	1.11	11.98	1	69	2	1	2	1	0	1	25	21	273.6	0	1	1	0	0
21295	1	2	168	10.8	0.9	11.99	2	70	5	1	2	0	1	0	24	25	190.3	1	0	1	0	0
76447	0	0	67	13.9	1.16	11.99	2	80	3	3	3	0	1	0	49	24	374.7	1	1	0	1	1
97830	0	0	16	15.7	1.31	11.99	1	60	3	3	2	1	0	1	54	38	315.2	1	1	1	0	0
20425	1	2	63	12	1	12	2	67	3	3	2	1	0	0	46	42	422.3	1	1	1	1	0
9344	1	1	127	12	1	12	2	78	4	1	1	1	1	0	15	18	553.2	1	0	1	0	0
12684	1	1	63	12	1	12	2	80	3	2	2	NA	1	0	15	22	297.4	0	0	0	0	0
1276	0	0	242	13.2	1.1	12	2	70	4	3	NA	0	0	1	28	30	416.4	1	1	0	1	0
57842	0	0	118	13.2	1.1	12	1	73	4	3	3	1	1	1	14	22	380.7	1	1	0	0	0
34572	1	1	141	13.2	1.1	12	1	80	3	1	2	NA	1	1	15	22	374.7	1	0	0	0	0
60238	1	1	85	13.8	1.15	12	1	80	3	3	3	1	1	1	25	24	255.8	0	0	1	0	0
43320	1	2	79	13.8	1.15	12	1	69	2	1	1	1	1	1	27	25	386.6	1	0	0	0	1
95249	1	2	11	13.8	1.15	12	2	70	3	3	2	1	0	1	9	15	309.3	1	0	1	0	0
43589	1	2	1	14.4	1.2	12	1	78	3	1	1	0	0	1	11	21	339	0	0	0	0	0
17930	1	1	201	14.4	1.2	12	1	77	3	3	2	1	0	1	21	26	469.9	1	0	0	0	0
34266	1	2	41	14.4	1.2	12	1	76	4	1	1	NA	0	1	28	28	243.9	1	0	1	1	0
34408	1	2	6	14.4	1.2	12	1	56	3	3	1	NA	1	1	11	31	434.2	1	1	1	0	0
37311	1	1	138	14.4	1.2	12	1	62	3	2	3	NA	0	0	22	28	463.9	1	1	1	0	0
89422	0	0	55	13.1	1.09	12.01	1	80	3	2	3	1	0	0	49	38	220.1	1	1	1	0	0
81850	0	0	65	13.7	1.14	12.01	1	67	4	2	3	1	1	0	49	23	565.1	1	1	1	0	0
94634	0	0	35	14.3	1.19	12.02	2	80	3	2	2	0	0	0	13	29	232	1	1	0	1	1
81887	0	0	65	13.6	1.13	12.03	1	80	3	1	2	0	1	1	46	28	339	0	1	0	0	1
42181	0	0	155	10.6	0.88	12.04	1	80	3	1	NA	0	1	0	14	21	339	0	0	0	0	0
50698	0	0	135	14.7	1.22	12.04	1	67	2	2	1	1	1	1	33	21	380.7	1	0	1	1	0
45057	1	2	130	13.5	1.12	12.05	1	79	1	3	3	0	1	1	14	26	285.5	1	1	1	0	0
81385	0	0	64	15.2	1.26	12.06	1	69	3	3	3	1	1	1	83	24	582.9	1	1	0	0	0
66623	0	0	93	11.6	0.96	12.08	1	62	5	3	NA	0	0	0	11	14	232	1	1	1	0	0
91871	0	0	55	12.2	1.01	12.08	1	71	4	2	1	0	1	1	47	21	297.4	0	0	0	1	0
80538	0	0	78	13.4	1.11	12.08	1	80	3	2	2	1	1	1	39	23	327.1	0	0	0	0	0
85296	0	0	41	13.9	1.15	12.08	1	78	3	1	2	0	1	1	84	24	232	0	1	0	0	0
36776	0	0	176	14.5	1.2	12.08	1	69	3	1	2	NA	1	1	23	26	345	1	1	0	1	0
47421	1	1	38	15.1	1.25	12.08	1	65	5	2	2	0	1	1	36	39	261.7	0	1	0	1	1
38689	0	0	160	15.7	1.3	12.08	1	62	4	1	1	NA	1	1	19	22	362.8	1	0	1	0	0
23879	1	2	189	12.1	1	12.1	2	66	3	3	2	1	0	1	28	23	380.7	1	1	1	0	0
25123	1	2	134	13.3	1.1	12.1	2	65	3	1	2	0	0	1	16	21	309.3	1	0	0	0	0
30189	1	1	174	13.3	1.1	12.1	2	80	3	3	2	0	1	1	24	27	315.2	1	1	1	1	1
63662	0	0	90	13.3	1.1	12.1	1	80	3	3	3	0	1	0	20	18	362.8	0	1	0	0	0
30986	0	0	199	13.3	1.1	12.1	2	74	4	1	2	1	0	1	17	19	350.9	1	1	1	1	0
15322	1	1	64	13.3	1.1	12.1	1	76	3	3	2	1	0	1	20	16	523.4	1	0	0	1	0
77399	0	0	73	13.3	1.1	12.1	2	80	3	2	2	1	0	0	43	21	279.6	0	1	1	0	0
17728	1	2	29	13.3	1.1	12.1	1	80	3	3	3	NA	1	1	17	25	261.7	0	0	0	1	1
31233	1	2	18	13.3	1.1	12.1	1	80	3	1	2	NA	1	1	14	19	565.1	0	0	1	1	1
88351	0	0	38	13.8	1.14	12.1	2	41	3	3	2	1	1	1	74	16	327.1	1	0	0	0	0
84754	0	0	50	15	1.24	12.1	1	70	3	1	1	0	1	1	94	81	487.7	1	1	1	0	0
46507	1	2	132	15.6	1.29	12.1	1	80	3	3	3	1	1	1	22	21	380.7	1	1	0	0	0
69753	0	0	103	12	0.99	12.12	2	63	1	3	2	1	0	0	35	29	285.5	1	0	0	1	1
99647	0	0	20	13.7	1.13	12.12	1	76	3	1	2	0	0	1	14	19	458	1	1	1	1	0
49895	1	2	136	16	1.32	12.12	1	74	3	3	3	0	0	0	32	31	339	1	1	0	0	0
51073	1	2	26	16	1.32	12.12	1	77	3	1	NA	1	1	1	23	34	410.4	1	1	0	1	0
62924	0	0	102	12.5	1.03	12.13	2	79	4	1	1	1	1	1	15	22	475.8	1	1	1	1	0
95988	0	0	27	14.8	1.22	12.13	1	80	3	1	2	1	1	0	13	16	297.4	0	1	0	0	1
55069	1	1	113	14.2	1.17	12.14	1	76	3	2	3	0	1	1	15	22	279.6	1	1	1	0	0
75366	0	0	66	11.9	0.98	12.15	2	46	3	3	2	1	1	0	101	17	327.1	1	1	1	1	1
56804	1	2	101	12.4	1.02	12.15	1	79	3	2	3	0	1	1	36	41	297.4	1	1	0	0	0
48633	1	2	75	12.4	1.02	12.15	2	79	1	1	1	0	0	1	14	19	208.2	1	1	1	0	0
55763	0	0	113	11.8	0.97	12.16	2	77	2	3	1	0	0	0	19	22	362.8	1	1	0	1	1
26832	1	2	123	14.6	1.2	12.16	2	68	3	2	3	0	0	0	55	70	309.3	1	1	0	0	0
14770	0	0	217	14.6	1.2	12.16	1	57	1	3	3	0	0	1	20	25	362.8	0	0	0	0	0
58915	0	0	132	14.6	1.2	12.16	1	59	2	3	2	1	1	1	27	21	475.8	0	1	1	0	0
52539	0	0	132	14.6	1.2	12.16	2	59	3	1	2	1	0	1	14	16	428.3	1	1	0	0	0
7244	1	1	66	15.8	1.3	12.16	1	80	3	1	1	0	1	0	12	20	499.6	1	0	0	0	1
11565	1	2	51	15.8	1.3	12.16	1	80	3	1	2	1	1	0	18	26	440.2	1	1	0	0	0
52078	0	0	122	16.3	1.34	12.16	1	80	3	2	2	1	1	1	29	30	469.9	1	0	0	0	0
73571	0	0	68	14.5	1.19	12.18	1	76	3	3	3	1	0	0	63	28	386.6	1	1	1	0	0
12100	1	2	68	13.4	1.1	12.19	1	80	3	3	3	0	1	1	21	19	452	0	0	0	1	0
18182	1	2	194	13.4	1.1	12.19	2	64	3	3	3	0	1	1	16	25	386.6	0	0	1	0	0
25410	1	2	69	12.2	1	12.2	2	64	4	3	2	1	1	1	12	15	261.7	1	0	1	0	0
4033	1	1	124	12.2	1	12.2	2	64	4	1	NA	1	0	0	20	24	475.8	1	1	1	1	0
31796	0	0	167	12.2	1	12.2	1	60	4	1	3	NA	1	1	26	29	410.4	1	0	1	0	0
55772	0	0	130	13.3	1.09	12.2	2	74	4	1	2	0	0	1	14	17	350.9	1	0	0	0	0
89835	0	0	46	13.3	1.09	12.2	2	75	3	2	2	1	0	0	63	24	577	1	0	0	1	1
64430	0	0	90	14.4	1.18	12.2	1	65	5	3	NA	0	1	1	20	21	392.6	1	1	0	0	0
85745	1	1	45	14.9	1.22	12.21	1	78	3	3	2	NA	1	1	38	22	463.9	1	0	1	1	0
48504	1	2	78	9.9	0.81	12.22	2	70	3	1	2	0	1	1	11	17	243.9	0	1	1	1	0
64433	1	2	27	12.7	1.04	12.22	1	80	3	1	2	0	1	0	15	26	291.5	1	1	0	1	0
55944	0	0	110	13.2	1.08	12.22	1	80	1	3	3	1	1	0	18	22	350.9	1	1	1	0	0
77870	0	0	63	15.4	1.26	12.22	1	76	1	1	1	0	1	1	157	26	291.5	1	0	0	0	0
61904	0	0	132	15.4	1.26	12.22	1	60	4	3	2	1	1	1	31	31	588.9	1	1	1	0	0
52375	1	1	52	12.6	1.03	12.23	1	67	3	2	2	0	1	1	23	22	350.9	1	1	0	1	0
84099	1	1	32	14.3	1.17	12.23	1	74	1	1	2	1	1	1	58	16	630.5	1	1	1	1	0
86952	0	0	38	14.8	1.21	12.23	2	80	3	3	2	0	1	1	67	23	178.4	1	1	0	0	0
9544	1	1	220	15.9	1.3	12.23	1	77	3	3	3	0	0	0	17	18	380.7	1	1	0	0	0
12028	0	0	210	15.9	1.3	12.23	1	60	3	3	3	1	1	1	24	38	339	1	1	0	0	0
95992	0	0	28	13.1	1.07	12.24	2	79	3	3	2	1	0	1	18	31	273.6	0	0	1	1	0
43597	1	2	20	12.5	1.02	12.25	1	65	2	1	1	0	1	1	17	19	541.3	1	1	1	0	0
70564	1	2	11	14.7	1.2	12.25	1	80	3	2	2	0	1	1	13	20	356.9	1	1	0	0	1
15047	1	2	141	14.7	1.2	12.25	1	76	3	1	3	0	1	1	12	16	249.8	0	0	0	0	0
63806	0	0	90	14.7	1.2	12.25	1	70	3	3	NA	1	1	1	19	27	368.8	1	1	0	0	0
14109	1	2	182	14.7	1.2	12.25	1	75	4	1	2	1	0	1	23	22	333.1	1	1	1	0	0
11918	1	2	47	14.7	1.2	12.25	1	80	3	3	2	NA	0	0	20	23	362.8	0	0	0	0	0
18117	1	2	51	14.7	1.2	12.25	1	80	3	1	2	NA	1	0	26	21	398.5	0	1	0	0	1
69523	0	0	90	15.8	1.29	12.25	1	56	3	2	3	1	1	1	17	18	434.2	0	0	0	1	0
90367	0	0	44	11.4	0.93	12.26	1	61	2	3	1	0	1	1	69	26	404.5	1	1	1	1	0
59412	1	2	105	13	1.06	12.26	1	71	3	3	2	1	1	1	32	28	499.6	1	1	0	1	0
55971	1	1	63	15.7	1.28	12.26	1	80	3	3	3	0	1	1	15	25	475.8	1	0	0	0	0
81474	1	2	51	13.5	1.1	12.28	2	78	3	1	3	0	0	1	61	25	267.7	1	1	0	0	1
685	1	2	86	13.5	1.1	12.28	1	75	3	1	2	0	0	1	21	19	404.5	1	0	0	1	0
22410	1	2	105	13.5	1.1	12.28	1	80	3	2	3	0	1	1	19	28	368.8	0	1	0	0	0
4497	0	0	232	13.5	1.1	12.28	2	62	1	3	1	0	0	1	8	9	350.9	1	1	1	0	0
82061	1	1	32	13.5	1.1	12.28	2	80	4	3	NA	1	0	0	67	28	315.2	1	0	1	0	0
15050	1	2	73	13.5	1.1	12.28	2	77	3	3	2	NA	0	1	15	23	273.6	0	0	0	0	0
20047	1	2	26	13.5	1.1	12.28	1	80	1	1	1	NA	1	1	12	17	303.3	0	0	0	0	0
56313	0	0	124	14	1.14	12.28	1	76	3	3	2	1	0	1	14	14	416.4	0	1	0	0	0
57358	0	0	116	11.8	0.96	12.29	1	65	3	2	2	0	1	1	21	26	243.9	0	0	1	0	0
93311	0	0	49	13.4	1.09	12.29	1	76	2	2	3	0	1	1	62	24	362.8	1	1	1	1	0
61805	0	0	118	14.5	1.18	12.29	1	80	3	3	3	0	1	1	21	24	398.5	1	0	0	0	0
46992	1	1	51	15	1.22	12.29	1	61	2	3	2	1	1	1	35	33	469.9	1	1	0	1	0
23796	0	0	184	12.3	1	12.3	2	68	4	1	2	1	1	1	42	30	440.2	1	1	0	0	0
92988	0	0	46	12.3	1	12.3	2	51	4	3	2	1	1	1	90	17	368.8	1	1	1	1	0
69412	1	1	53	13.9	1.13	12.3	2	75	3	1	1	1	0	1	13	18	452	0	0	1	1	0
66701	1	2	56	14.4	1.17	12.31	1	75	2	1	2	1	1	0	37	38	469.9	1	0	0	0	0
61530	1	1	28	14.9	1.21	12.31	1	80	3	3	1	0	1	1	15	20	499.6	0	1	0	1	0
26047	0	0	202	16	1.3	12.31	1	58	3	1	2	0	1	0	28	34	333.1	1	0	0	0	0
1177	1	2	1	16	1.3	12.31	1	80	3	2	2	0	0	1	16	18	327.1	0	0	0	0	0
33915	1	2	148	16	1.3	12.31	1	80	3	3	3	NA	1	1	24	27	327.1	1	0	0	0	1
42814	1	2	65	13.8	1.12	12.32	2	80	4	2	2	1	0	0	17	24	452	1	0	0	1	0
90831	1	1	5	15.4	1.25	12.32	1	80	3	1	2	1	1	1	85	21	422.3	0	1	1	0	0
67347	1	2	27	15.4	1.25	12.32	1	80	3	1	2	1	1	1	23	30	362.8	1	1	0	1	0
11948	0	0	211	14.8	1.2	12.33	1	71	5	3	3	0	0	0	24	23	386.6	1	1	0	1	0
22312	1	2	174	14.8	1.2	12.33	1	76	3	1	2	0	0	1	27	33	374.7	0	0	0	1	1
14990	1	2	49	14.8	1.2	12.33	1	75	3	2	1	1	0	1	38	50	475.8	1	1	0	0	0
11842	1	2	23	18.5	1.5	12.33	1	80	3	3	3	NA	0	1	10	17	559.1	1	1	0	0	0
97523	0	0	23	14.2	1.15	12.34	1	80	3	3	2	0	0	1	26	31	380.7	1	1	0	0	0
67833	1	1	22	12.6	1.02	12.35	1	80	3	1	2	0	1	0	23	30	327.1	0	1	0	1	0
82482	0	0	62	13.7	1.11	12.35	2	80	4	3	3	1	0	0	101	20	303.3	1	1	1	1	1
94438	0	0	35	14.7	1.19	12.35	1	80	2	3	2	0	1	1	33	30	434.2	0	1	0	0	0
101091	0	0	16	12	0.97	12.36	2	58	4	3	2	1	0	0	9	18	392.6	1	1	0	0	1
62256	1	2	30	13.1	1.06	12.36	1	80	3	1	2	0	1	1	29	32	237.9	1	1	0	0	0
78021	0	0	72	12.5	1.01	12.37	2	62	3	3	2	1	1	1	70	21	345	1	1	0	0	0
14572	1	2	63	13.6	1.1	12.37	2	80	3	1	1	0	1	0	20	25	410.4	0	0	1	1	0
28948	1	2	75	13.6	1.1	12.37	2	58	1	1	3	1	0	0	13	16	493.7	1	1	0	0	0
32877	1	2	7	13.6	1.1	12.37	1	54	4	3	2	NA	0	1	30	49	541.3	1	0	1	0	0
33688	1	1	78	13.6	1.1	12.37	1	76	3	2	2	NA	1	1	25	28	291.5	1	1	1	0	0
36275	1	2	130	13.6	1.1	12.37	1	80	3	1	2	NA	1	1	20	22	249.8	0	1	0	0	0
42433	0	0	143	15.1	1.22	12.37	1	53	1	1	1	0	1	1	30	32	321.2	1	0	0	1	0
47163	0	0	144	11.4	0.92	12.4	2	80	2	2	NA	0	0	0	11	20	327.1	1	1	0	0	0
47821	0	0	144	11.4	0.92	12.4	2	80	2	1	NA	1	0	0	13	21	368.8	0	1	1	0	0
9177	1	1	7	12.4	1	12.4	1	72	3	1	2	0	0	1	11	22	547.2	1	1	0	1	0
28144	1	1	148	12.4	1	12.4	2	78	3	2	2	0	1	0	17	19	315.2	0	1	0	0	0
38571	0	0	161	12.4	1	12.4	2	73	3	3	3	NA	1	0	15	26	368.8	1	1	0	0	0
89043	0	0	49	14.5	1.17	12.4	1	49	3	3	3	1	1	0	92	33	232	0	0	0	0	0
50968	1	2	37	12.9	1.04	12.41	1	80	2	1	2	1	0	0	10	19	297.4	1	1	0	1	0
25832	1	2	103	14.9	1.2	12.41	1	80	3	2	2	0	1	0	17	20	339	1	0	0	0	0
23457	1	2	123	14.9	1.2	12.41	2	72	1	1	NA	0	0	1	24	30	327.1	1	0	1	0	0
77277	0	0	84	14.9	1.2	12.41	1	53	3	1	1	1	1	1	65	26	350.9	0	1	0	0	0
6716	0	0	230	14.9	1.2	12.41	2	57	2	3	3	1	1	0	20	15	505.6	1	0	0	0	0
99522	0	0	26	16.4	1.32	12.42	1	68	2	3	NA	1	0	1	14	18	505.6	1	0	0	1	1
98390	0	0	31	12.3	0.99	12.43	2	65	4	2	NA	1	0	1	12	16	273.6	1	1	1	1	0
75076	0	0	68	13.8	1.11	12.44	1	72	3	3	3	0	1	1	96	19	309.3	1	0	0	0	0
43825	0	0	148	13.8	1.11	12.44	1	49	4	1	2	0	1	1	57	36	404.5	1	1	1	0	1
94907	0	0	18	12.2	0.98	12.45	2	80	3	3	3	1	0	0	11	20	315.2	1	0	1	0	0
86157	0	0	56	12.7	1.02	12.45	1	80	3	3	3	0	1	0	101	27	291.5	1	1	1	0	0
78702	0	0	71	16.8	1.35	12.45	1	80	3	2	2	0	1	1	48	19	452	1	0	0	0	0
13235	0	0	205	13.7	1.1	12.46	1	52	3	1	3	0	1	1	17	19	339	1	1	0	0	0
73908	0	0	68	13.7	1.1	12.46	1	67	3	2	3	0	1	1	84	14	404.5	0	1	0	1	0
20554	1	2	52	13.7	1.1	12.46	2	72	3	1	2	1	0	1	17	20	428.3	0	1	0	0	0
77443	1	2	54	13.7	1.1	12.46	1	64	3	3	2	1	1	1	106	90	499.6	1	0	1	1	0
12546	1	1	151	13.7	1.1	12.46	1	71	3	1	2	1	1	0	29	28	517.5	1	1	0	0	0
43015	1	2	128	14.7	1.18	12.46	1	80	3	2	2	0	0	0	26	29	463.9	1	1	0	0	0
86966	1	2	51	14.7	1.18	12.46	2	80	3	3	3	1	1	1	84	21	345	1	1	1	0	0
69562	1	2	30	14.7	1.18	12.46	1	80	3	1	NA	1	1	0	17	15	487.7	1	1	1	1	0
22937	1	1	146	16.2	1.3	12.46	1	75	3	3	2	1	1	1	15	25	356.9	1	1	0	0	0
86097	1	1	40	12.6	1.01	12.47	2	80	3	3	2	0	0	0	64	29	386.6	1	1	0	1	1
88589	0	0	52	10.6	0.85	12.48	2	37	4	3	3	1	1	0	83	23	255.8	0	0	1	0	0
92535	0	0	51	15.1	1.21	12.48	1	62	4	2	2	0	1	1	77	21	469.9	1	1	0	0	0
55632	0	0	123	16.1	1.29	12.48	1	72	3	3	3	0	0	0	55	39	398.5	0	1	0	0	0
67661	0	0	102	16.1	1.29	12.48	1	80	3	1	2	0	0	0	14	21	410.4	0	1	0	0	0
29086	1	2	130	12.5	1	12.5	2	73	1	1	2	0	1	1	16	22	178.4	0	0	0	0	1
39659	1	2	69	12.5	1	12.5	2	80	4	2	2	NA	1	1	13	17	232	1	0	0	1	0
82131	0	0	69	13.5	1.08	12.5	2	73	2	2	1	0	0	0	66	22	321.2	1	1	1	0	0
85334	0	0	48	15	1.2	12.5	1	49	3	3	3	0	1	0	52	23	303.3	0	1	0	0	0
27377	1	1	119	15	1.2	12.5	1	80	3	2	2	0	1	0	15	16	446.1	1	1	0	0	1
13601	1	1	104	15	1.2	12.5	1	49	4	1	1	1	1	1	19	15	475.8	1	1	0	1	1
53773	1	2	110	15	1.2	12.5	1	51	3	2	1	1	0	1	61	59	350.9	1	1	1	0	0
35832	1	2	41	15	1.2	12.5	1	80	3	3	3	NA	1	1	26	26	339	0	1	0	0	0
91063	1	2	57	11.9	0.95	12.52	1	71	4	2	NA	0	1	1	60	24	339	0	1	0	0	0
75244	0	0	71	12.9	1.03	12.52	2	63	4	1	1	1	0	1	144	38	267.7	1	1	0	0	0
64928	1	2	27	13.4	1.07	12.52	1	80	4	1	2	0	1	1	19	29	249.8	1	1	0	0	1
98463	0	0	16	13.4	1.07	12.52	2	66	3	3	1	1	0	1	14	17	327.1	0	1	0	0	0
75973	0	0	69	14.4	1.15	12.52	1	65	3	3	3	1	1	0	64	27	368.8	0	1	0	0	0
78557	0	0	76	13.9	1.11	12.53	2	70	3	2	2	1	1	0	70	32	398.5	1	0	0	1	0
89546	0	0	50	14.3	1.14	12.54	1	74	3	3	3	1	1	0	72	39	452	0	1	0	0	0
61151	1	2	89	11.3	0.9	12.55	1	75	3	3	2	0	0	1	22	27	315.2	0	0	0	0	0
2426	1	1	85	11.3	0.9	12.55	2	80	1	1	NA	0	1	0	16	21	517.5	1	0	0	1	0
92990	1	2	12	13.3	1.06	12.55	1	74	1	1	1	0	1	1	64	20	469.9	1	1	0	1	0
22781	1	1	39	13.8	1.1	12.55	1	73	3	1	2	0	1	1	22	25	291.5	0	1	0	1	0
22980	0	0	193	13.8	1.1	12.55	1	63	3	2	3	0	1	1	19	22	434.2	1	0	0	0	0
52645	0	0	111	12.2	0.97	12.57	2	80	1	2	2	0	0	0	15	25	469.9	1	1	0	0	0
102671	1	2	11	14.7	1.17	12.57	1	80	3	3	3	NA	0	1	8	11	321.2	0	1	0	0	0
24192	1	2	169	15.1	1.2	12.58	1	71	4	3	2	0	1	1	26	31	321.2	1	1	0	0	0
26637	1	2	121	15.1	1.2	12.58	1	77	3	3	2	0	1	1	38	30	499.6	1	1	0	0	0
13261	1	2	169	15.1	1.2	12.58	1	75	3	1	2	0	1	1	23	24	368.8	0	1	0	0	0
83187	0	0	77	14.6	1.16	12.59	1	65	3	3	2	0	1	1	67	16	243.9	0	0	1	0	0
87531	1	2	0	14.6	1.16	12.59	1	78	3	2	2	0	1	1	67	21	416.4	1	1	0	0	0
73925	0	0	69	16	1.27	12.59	1	60	2	1	1	0	1	1	70	20	327.1	1	1	1	0	0
26803	1	2	18	12.6	1	12.6	1	66	3	3	2	0	1	0	32	41	725.7	0	0	0	1	1
5651	1	2	244	12.6	1	12.6	2	54	3	1	3	0	0	0	32	39	386.6	1	1	0	0	1
56305	0	0	125	12.6	1	12.6	2	57	3	2	1	1	1	1	23	29	243.9	1	1	0	0	1
15904	1	2	53	12.6	1	12.6	2	78	4	1	3	1	0	0	25	47	416.4	1	1	0	0	0
67025	0	0	89	12.6	1	12.6	2	78	2	1	1	1	1	0	12	19	309.3	1	1	0	0	0
31610	1	1	102	12.6	1	12.6	1	80	3	3	2	NA	1	1	46	59	350.9	1	0	0	0	1
93697	1	1	49	11.6	0.92	12.61	2	80	3	3	2	1	1	1	54	25	273.6	0	1	0	1	0
46140	1	1	44	13.5	1.07	12.62	1	73	3	3	2	1	1	1	15	17	362.8	1	1	0	0	0
47976	0	0	144	15.4	1.22	12.62	1	57	4	1	2	1	1	1	38	28	386.6	1	0	0	0	0
78838	1	1	54	12.5	0.99	12.63	1	78	3	3	2	0	1	1	49	27	452	1	1	0	0	1
90663	0	0	38	12.5	0.99	12.63	2	68	4	3	NA	0	0	1	62	28	309.3	1	1	0	0	0
97143	0	0	13	12.9	1.02	12.64	1	61	1	1	3	1	1	0	12	15	356.9	0	1	1	0	0
65599	0	0	92	12.9	1.02	12.64	2	56	4	3	3	1	1	1	26	22	339	1	1	1	0	0
23839	1	2	22	13.9	1.1	12.64	1	80	3	3	3	0	1	1	14	25	184.4	0	0	0	0	0
22374	1	2	83	13.9	1.1	12.64	1	80	3	3	3	0	1	1	12	15	261.7	0	0	0	0	0
21530	1	2	61	13.9	1.1	12.64	2	80	3	1	2	0	0	1	14	18	309.3	1	1	0	0	0
29551	1	1	45	13.9	1.1	12.64	2	79	3	1	2	1	0	0	25	25	309.3	1	1	0	0	0
25584	1	2	59	13.9	1.1	12.64	1	78	3	2	3	1	0	1	12	20	374.7	1	1	0	0	1
18344	1	1	23	13.9	1.1	12.64	1	62	4	1	2	1	1	1	30	26	410.4	1	1	1	1	0
35756	1	1	41	13.9	1.1	12.64	2	80	3	2	2	NA	0	1	21	30	386.6	1	1	0	1	0
39241	1	1	130	13.9	1.1	12.64	1	78	3	3	1	NA	0	0			226	0	0	0	0	0
71242	1	1	99	14.3	1.13	12.65	1	48	3	1	2	0	1	1	15	17	202.2	1	0	1	0	0
5700	1	2	12	11.4	0.9	12.66	2	78	4	1	2	0	1	0	15	26	255.8	1	0	1	0	1
36482	0	0	178	15.2	1.2	12.66	1	78	4	3	NA	NA	0	1	16	22	446.1	1	1	0	0	0
100739	0	0	25	15.7	1.24	12.66	1	79	3	3	2	1	0	1	21	25	374.7	1	1	1	1	0
60195	0	0	123	14.2	1.12	12.68	1	65	1	3	3	0	0	0	28	33	309.3	1	1	0	0	1
52434	1	1	98	14.7	1.16	12.68	1	80	3	1	3	0	1	1	22	42	458	1	1	0	0	0
44603	1	2	114	11.8	0.93	12.69	2	52	4	1	1	1	1	1	18	25	273.6	1	0	1	0	1
53504	1	2	88	15.1	1.19	12.69	1	70	3	2	2	1	1	1	28	33	416.4	1	1	0	0	0
60264	0	0	122	15.6	1.23	12.69	1	73	3	3	3	0	1	0	25	29	368.8	0	1	0	0	0
35324	0	0	176	16.5	1.3	12.69	1	76	3	2	2	NA	1	1	16	16	517.5	1	1	0	1	0
35887	0	0	163	16.5	1.3	12.69	1	73	3	3	3	NA	0	0	22	21	321.2	0	0	0	0	0
17423	1	1	132	12.7	1	12.7	1	70	3	1	2	0	0	1	15	22	327.1	1	1	1	0	0
28877	1	2	118	12.7	1	12.7	2	65	1	1	1	0	0	0	21	21	463.9	0	0	1	1	0
2342	1	2	183	12.7	1	12.7	1	74	3	3	NA	0	1	1	24	43	517.5	0	1	1	0	0
17949	1	1	151	12.7	1	12.7	1	80	3	3	2	1	1	1	28	23	350.9	1	1	0	0	0
26647	1	1	132	12.7	1	12.7	1	80	3	2	3	1	1	1	25	25	291.5	1	1	1	0	0
38433	1	2	132	12.7	1	12.7	2	72	4	2	3	NA	0	0	21	24	547.2	1	1	1	0	0
57558	1	2	14	13.2	1.04	12.7	1	80	3	3	3	0	0	0	18	22	410.4	0	1	0	0	0
60259	0	0	118	13.2	1.04	12.7	2	55	3	3	3	1	0	0	23	20	327.1	1	1	1	0	0
90139	1	2	37	16	1.26	12.7	1	74	5	2	1	0	1	1	87	16	279.6	1	0	1	0	1
97375	1	2	7	15.4	1.21	12.72	1	71	5	2	2	1	0	1	37	30	362.8	0	1	1	1	0
82740	0	0	77	14.4	1.13	12.74	1	65	4	1	3	0	1	0	54	74	333.1	1	0	0	0	0
49121	1	2	34	15.3	1.2	12.75	1	71	2	1	1	1	1	0	17	23	404.5	0	0	0	0	0
14055	0	0	212	15.3	1.2	12.75	2	48	3	3	2	1	0	1	20	23	291.5	0	1	0	0	1
25660	0	0	194	15.3	1.2	12.75	1	43	4	3	3	1	1	0	40	29	463.9	0	0	0	0	1
57046	1	2	126	12.5	0.98	12.76	1	76	3	2	NA	1	0	1	18	22	368.8	0	0	0	0	0
46255	1	2	7	12.5	0.98	12.76	1	75	3	1	2	NA	1	1	14	19	255.8	1	1	1	1	1
99585	0	0	17	13.4	1.05	12.76	1	35	4	2	NA	0	0	1	22	25	321.2	1	1	0	1	0
63269	0	0	93	13.4	1.05	12.76	2	80	3	1	NA	1	0	0	14	20	249.8	1	0	0	0	0
80893	0	0	79	13.8	1.08	12.77	2	56	3	2	1	1	1	1	76	35	547.2	1	1	1	1	1
62813	0	0	90	14.3	1.12	12.77	1	71	3	3	2	0	1	1	16	30	243.9	1	1	0	1	1
56952	1	2	65	15.2	1.19	12.77	1	78	3	3	2	0	0	1	16	20	243.9	0	1	0	0	0
50323	1	2	107	12.4	0.97	12.78	2	80	3	1	2	0	0	0	25	23	291.5	1	0	0	0	0
49187	1	1	37	13.3	1.04	12.79	1	76	3	1	2	0	1	1	19	20	428.3	0	0	1	1	0
35079	1	2	51	12.8	1	12.8	2	80	4	1	3	NA	0	0	15	18	345	0	0	1	0	1
89490	0	0	48	15.1	1.18	12.8	1	74	3	3	3	0	1	0	49	19	285.5	1	1	0	1	0
52273	1	2	78	15.1	1.18	12.8	1	61	1	1	1	1	1	1	31	33	440.2	0	1	0	0	0
93695	0	0	38	14.1	1.1	12.82	2	76	3	2	2	0	0	1	50	22	368.8	1	0	0	1	0
27520	1	2	113	14.1	1.1	12.82	1	63	1	1	1	0	1	0	19	22	279.6	0	0	1	0	1
16805	0	0	216	14.1	1.1	12.82	1	70	3	3	2	0	1	1	24	24	374.7	0	1	0	0	0
20889	1	2	49	14.1	1.1	12.82	1	61	3	1	1	1	0	0	39	33	237.9	1	0	1	0	1
25316	1	1	181	14.1	1.1	12.82	1	65	3	3	1	1	1	1	22	14	273.6	1	1	0	0	0
36351	0	0	159	14.1	1.1	12.82	1	64	4	3	3	NA	1	1	20	20	362.8	0	1	0	0	0
37857	0	0	174	14.1	1.1	12.82	1	59	3	3	3	NA	1	0	16	18	309.3	0	1	1	0	0
41234	1	1	56	14.1	1.1	12.82	1	78	3	3	2	NA	1	1	30	25	321.2	1	1	1	1	1
88144	0	0	45	15	1.17	12.82	1	68	4	2	1	1	1	1	82	29	380.7	1	1	1	0	0
83244	1	2	24	12.7	0.99	12.83	1	80	3	3	3	0	0	1	45	16	279.6	0	0	1	0	0
67743	0	0	99	12.7	0.99	12.83	1	51	4	2	1	0	0	0	17	26	285.5	0	0	0	0	0
68694	0	0	108	12.7	0.99	12.83	1	57	4	3	3	1	1	1	26	29	392.6	1	1	0	0	0
94564	0	0	25	13.6	1.06	12.83	2	80	2	1	2	0	0	0	16	15	279.6	1	1	0	0	1
76917	1	2	41	15.4	1.2	12.83	1	80	3	3	2	NA	0	0	103	51	226	1	1	0	1	1
97482	0	0	14	12.2	0.95	12.84	2	70	3	1	2	1	1	1	19	18	368.8	1	1	1	0	0
81823	0	0	77	13.1	1.02	12.84	1	64	3	2	2	1	0	0	68	32	297.4	1	0	1	0	0
86416	0	0	51	14	1.09	12.84	2	51	5	2	1	1	1	1	71	26	309.3	1	0	0	0	0
59232	0	0	130	15.8	1.23	12.85	1	70	3	1	2	0	1	1	21	21	410.4	1	1	0	1	0
34418	1	2	143	16.7	1.3	12.85	1	63	3	2	3	NA	1	1	27	31	440.2	1	1	0	0	0
68296	1	1	12	12.6	0.98	12.86	2	69	3	2	1	1	0	0	22	24	315.2	1	1	1	1	0
76168	0	0	69	13.9	1.08	12.87	1	52	3	1	1	0	1	1	80	21	350.9	1	0	0	0	0
82749	0	0	75	14.7	1.14	12.89	1	64	3	3	3	1	1	0	101	18	398.5	1	1	0	0	0
12641	1	1	104	12.9	1	12.9	1	72	1	1	2	0	1	1	10	15	452	1	0	0	0	1
58338	1	2	29	11.1	0.86	12.91	1	73	2	3	1	NA	0	1	25	19	303.3	1	1	0	0	1
47265	0	0	149	12	0.93	12.91	2	69	2	2	2	0	1	1	19	17	458	1	0	0	0	0
94404	0	0	26	13.3	1.03	12.91	2	80	3	2	2	0	1	1	16	20	345	1	1	0	0	1
30598	1	2	11	14.2	1.1	12.91	1	80	3	2	2	0	1	1	19	23	416.4	1	0	0	0	0
20999	1	1	18	14.2	1.1	12.91	1	80	3	2	1	0	0	0	18	25	249.8	0	0	1	0	0
37419	0	0	157	14.2	1.1	12.91	1	65	4	2	2	NA	1	1	26	25	333.1	1	0	0	0	0
14472	1	2	94	15.5	1.2	12.91	2	80	3	2	2	NA	0	0	21	22	547.2	1	1	0	0	0
36981	1	2	78	15.5	1.2	12.91	1	65	1	3	2	NA	1	1	19	20	398.5	1	1	1	1	0
100366	0	0	32	14.6	1.13	12.92	1	77	5	3	3	0	1	0	23	27	416.4	1	0	0	0	0
93107	0	0	45	14.6	1.13	12.92	1	79	3	1	2	1	0	1	87	22	243.9	1	0	0	0	0
88436	0	0	50	12.8	0.99	12.93	2	80	3	1	2	1	0	1	102	26	404.5	1	1	0	1	1
57802	0	0	122	16.3	1.26	12.93	1	76	3	3	2	0	0	0	32	35	237.9	1	1	1	0	0
45144	0	0	142	11.9	0.92	12.94	2	46	2	3	1	1	1	0	50	43	446.1	1	0	0	0	0
98372	1	1	19	12.3	0.95	12.94	1	70	5	1	2	0	0	1	12	15	267.7	1	0	0	1	1
45925	0	0	139	13.2	1.02	12.94	1	68	5	3	3	0	1	1	20	24	333.1	1	1	0	0	0
45499	0	0	155	15.4	1.19	12.94	1	73	3	3	3	1	0	0	24	20	416.4	0	1	0	0	0
41782	0	0	151	15.8	1.22	12.94	1	66	3	2	3	1	1	1	18	19	321.2	0	1	0	1	0
84480	1	2	23	11	0.85	12.95	2	79	5	3	2	0	0	1	71	24	422.3	1	0	0	0	0
47818	1	1	147	14.5	1.12	12.95	1	71	3	2	2	0	0	0	28	29	362.8	1	1	0	0	0
69418	0	0	95	14.9	1.15	12.95	1	71	3	3	3	0	1	0	26	20	356.9	1	1	0	0	0
64576	0	0	106	12.7	0.98	12.96	1	80	3	3	3	0	1	1	14	19	273.6	1	1	0	0	0
57106	0	0	122	12.7	0.98	12.96	2	80	3	1	2	1	0	0	26	28	386.6	1	1	0	0	0
100273	0	0	16	15.3	1.18	12.97	1	71	3	2	2	0	0	1	18	20	345	1	0	0	0	0
78928	1	2	38	12.2	0.94	12.98	2	80	3	2	1	0	0	0	52	61	440.2	1	1	0	1	0
81763	0	0	80	12.2	0.94	12.98	2	61	3	1	2	0	0	1	136	19	178.4	1	1	1	1	0
97642	0	0	15	14.8	1.14	12.98	1	74	3	2	2	1	1	1	15	13	327.1	1	0	0	0	0
101743	0	0	26	13.5	1.04	12.99	1	74	2	1	2	0	1	0	23	19	463.9	1	1	0	0	0
80872	0	0	81	13.5	1.04	12.99	1	66	5	2	NA	0	0	1	86	15	380.7	1	0	0	0	1
24515	1	2	128	10.4	0.8	13	2	69	3	3	2	1	0	0	14	19	291.5	1	1	0	0	0
18673	0	0	210	13	1	13	1	72	3	3	3	1	1	1	16	24	422.3	0	1	0	0	0
39584	0	0	162	13	1	13	2	72	4	2	2	NA	0	1	13	17	416.4	1	0	0	0	0
67339	0	0	99	15.6	1.2	13	1	70	3	3	3	0	1	0	23	23	214.1	1	1	1	0	0
82820	1	1	18	15.6	1.2	13	1	78	3	3	2	0	0	0	54	19	339	1	0	0	0	0
19491	1	2	46	15.6	1.2	13	1	80	3	3	3	0	0	1	24	33	422.3	1	1	0	1	0
10682	0	0	206	15.6	1.2	13	1	62	4	3	3	1	1	0	27	26	255.8	1	1	0	0	0
25854	1	2	40	15.6	1.2	13	1	57	3	3	2	1	0	0	27	31	458	1	1	0	0	1
37130	1	1	84	15.6	1.2	13	1	80	3	1	2	NA	1	1	14	23	440.2	1	1	0	0	0
40111	1	2	122	15.6	1.2	13	1	70	3	3	2	NA	1	1	33	27	356.9	0	0	0	0	0
45901	0	0	136	16.9	1.3	13	1	43	4	3	3	0	1	1	18	22	333.1	0	1	0	0	0
33316	0	0	164	16.9	1.3	13	1	74	3	2	2	NA	1	1	28	27	315.2	1	0	0	0	0
81415	1	1	60	12.1	0.93	13.01	1	80	4	1	3	0	0	0	40	21	469.9	1	0	1	1	0
9416	1	2	40	14.3	1.1	13.01	1	71	2	NA	1	0	0	1	14	14	297.4	0	0	0	0	0
5625	1	1	2	14.3	1.1	13.01	1	60	3	2	2	0	1	1	9	14	380.7	1	0	0	1	1
21015	1	1	24	14.3	1.1	13.01	1	80	3	3	2	0	1	1	32	37	368.8	0	0	0	0	0
35578	0	0	169	14.3	1.1	13.01	1	68	3	3	2	NA	1	1	23	26	458	1	1	0	1	0
80379	0	0	80	14.7	1.13	13.01	1	67	3	1	2	0	1	1	56	27	416.4	0	1	0	0	0
64705	0	0	91	12.5	0.96	13.02	2	72	4	3	2	1	0	0	19	21	380.7	1	0	1	0	0
52619	1	2	29	13.8	1.06	13.02	1	78	3	3	2	1	1	1	17	25	285.5	1	0	0	1	0
102306	0	0	32	16.8	1.29	13.03	1	71	5	3	2	0	0	1	23	24	249.8	1	1	0	1	0
58158	0	0	116	14.6	1.12	13.04	1	23	3	1	1	0	1	1	15	17	350.9	0	0	0	0	1
96223	1	1	19	17.6	1.35	13.04	1	70	4	3	2	0	1	1	11	34	410.4	1	0	1	0	0
97188	0	0	29	12	0.92	13.05	2	80	3	1	2	NA	0	0	14	16	303.3	1	1	0	0	1
98383	0	0	29	12.4	0.95	13.05	1	69	1	1	2	0	0	0	27	36	333.1	0	0	0	0	0
43813	0	0	149	15.8	1.21	13.05	1	73	3	3	3	0	1	0	19	17	339	1	0	0	0	0
49847	1	2	40	17.1	1.31	13.05	1	72	3	1	1	0	1	1	21	28	517.5	0	1	0	0	1
90892	0	0	50	13.2	1.01	13.07	1	80	3	3	3	0	1	1	65	22	362.8	1	1	1	0	0
55241	0	0	128	14.5	1.11	13.07	1	51	4	3	3	1	0	0	32	40	452	1	1	0	0	0
76673	0	0	73	14.9	1.14	13.07	1	80	3	3	3	0	1	1	51	24	469.9	1	1	0	1	0
53282	0	0	131	16.2	1.24	13.07	1	65	4	1	2	1	1	1	11	15	386.6	1	0	0	0	0
71515	0	0	105	16.6	1.27	13.07	1	55	2	2	3	0	1	1	26	26	386.6	1	1	0	0	0
86336	0	0	49	12.3	0.94	13.08	2	62	3	3	2	1	0	0	100	20	416.4	1	1	0	0	0
60516	1	2	78	14	1.07	13.08	1	66	3	1	1	0	1	1	20	29	499.6	1	1	0	0	0
87021	0	0	44	15.7	1.2	13.08	1	58	3	3	2	1	0	0	49	30	505.6	1	1	1	0	1
34050	0	0	174	11.8	0.9	13.1	2	74	3	1	2	NA	1	0			202.2	1	1	0	0	0
36582	1	1	120	11.8	0.9	13.1	2	61	4	1	1	NA	0	1	18	25	285.5	1	1	0	0	1
20668	1	2	129	13.1	1	13.1	1	80	3	2	3	0	1	0	19	26	208.2	1	1	0	0	0
26662	0	0	201	13.1	1	13.1	1	60	3	3	3	1	1	0	21	18	356.9	1	1	1	0	0
32684	0	0	159	13.1	1	13.1	2	67	4	2	2	NA	0	1	16	23	362.8	1	0	0	1	0
91825	0	0	38	14.4	1.1	13.1	1	60	4	3	3	0	1	0	61	42	321.2	0	1	0	0	0
38138	1	2	74	14.4	1.1	13.1	1	65	1	3	2	NA	0	0	49	52	362.8	1	0	1	0	0
83623	0	0	74	12.6	0.96	13.12	1	80	3	3	2	0	1	1	67	18	178.4	1	0	0	0	0
101010	0	0	30	13	0.99	13.13	1	71	3	3	2	1	1	1	17	19	297.4	0	1	0	0	0
79954	0	0	78	14.2	1.08	13.14	1	80	3	1	3	0	1	1	63	22	356.9	0	1	0	0	0
69928	0	0	91	12.5	0.95	13.15	2	63	4	1	1	1	0	1	13	18	380.7	1	1	1	0	0
34006	1	2	57	15.8	1.2	13.16	1	80	3	3	2	NA	1	1	18	23	398.5	1	0	0	0	0
83533	1	2	5	12.9	0.98	13.17	1	63	4	2	3	0	1	1	60	22	362.8	1	1	1	0	0
88231	0	0	41	13.3	1.01	13.17	2	62	4	3	2	0	0	0	83	24	226	1	1	0	1	1
98833	0	0	15	13.3	1.01	13.17	2	75	3	2	2	0	1	1	9	18	345	0	1	0	0	1
59740	1	2	114	14.1	1.07	13.18	1	80	3	3	3	1	1	1	31	50	327.1	1	0	0	0	1
96568	0	0	15	14.9	1.13	13.18	1	80	3	3	3	0	1	0	33	34	368.8	1	0	0	0	0
46210	1	2	63	17.4	1.32	13.18	1	77	3	2	1	1	1	0	20	24	624.5	1	0	0	0	1
89303	0	0	38	12	0.91	13.19	2	80	3	2	2	0	0	1	85	26	285.5	1	1	0	0	0
26017	1	1	109	14.5	1.1	13.19	2	80	3	1	2	0	0	1	33	53	440.2	1	1	0	0	0
98768	0	0	14	14.5	1.1	13.19	2	76	4	2	1	1	0	1	8	17	422.3	1	1	0	1	1
29456	1	1	71	14.5	1.1	13.19	2	80	1	1	3	1	1	0	17	20	297.4	1	1	0	0	0
13800	1	2	29	14.5	1.1	13.19	1	80	3	3	2	NA	0	1	20	16	255.8	0	0	1	1	1
36838	1	2	111	14.5	1.1	13.19	1	69	3	2	2	NA	1	1	32	25	368.8	0	0	0	0	0
37670	0	0	173	14.5	1.1	13.19	1	78	3	1	2	NA	1	1	17	27	279.6	0	1	0	0	0
41138	1	2	28	14.5	1.1	13.19	1	62	4	1	NA	NA	1	1	18	21	404.5	0	1	0	1	0
3265	1	2	188	13.2	1	13.2	1	68	4	1	NA	0	1	1	31	23	261.7	0	1	0	0	0
90301	0	0	55	14.4	1.09	13.2	2	65	3	2	3	1	0	1	100	16	553.2	1	1	1	0	0
71497	0	0	88	11.1	0.84	13.21	2	71	3	3	1	0	0	1	16	22	303.3	1	1	0	1	1
102032	0	0	22	14	1.06	13.21	2	67	4	2	2	1	0	1	16	19	422.3	1	0	0	1	0
25680	1	2	71	11.9	0.9	13.22	2	78	3	3	3	0	0	1	15	23	333.1	1	0	0	0	0
5225	1	2	94	11.9	0.9	13.22	2	80	3	2	2	0	1	1	14	16	440.2	1	0	1	1	0
51581	1	1	69	14.8	1.12	13.22	1	80	3	1	2	0	1	1	17	20	107.1	1	1	0	0	0
46874	1	1	126	14.8	1.12	13.22	2	80	3	2	3	1	1	0	29	35	463.9	1	0	0	0	0
42405	0	0	148	13.5	1.02	13.23	2	71	3	2	2	0	0	1	15	23	356.9	1	1	0	0	0
28669	0	0	191	17.2	1.3	13.23	1	68	3	1	3	0	0	1	34	39	428.3	1	0	0	1	0
24062	1	2	110	17.2	1.3	13.23	1	80	3	1	2	0	1	0	30	33	392.6	1	1	0	0	0
40988	0	0	165	17.2	1.3	13.23	1	52	1	3	3	NA	1	0	24	31	410.4	0	1	0	0	0
98964	0	0	19	13.9	1.05	13.24	1	80	3	1	2	0	0	1	8	14	237.9	0	1	0	0	1
81845	1	2	43	15.1	1.14	13.24	1	75	3	2	2	0	1	0	118	34	315.2	1	1	0	1	1
29051	0	0	182	15.9	1.2	13.25	1	65	1	3	3	0	1	1	34	34	553.2	1	0	0	0	0
84859	0	0	50	11.4	0.86	13.26	2	42	4	3	2	1	0	0	102	17	178.4	1	0	0	1	0
52715	0	0	122	12.6	0.95	13.26	2	70	2	1	NA	1	0	0	26	25	321.2	1	1	1	1	0
94058	0	0	12	13.4	1.01	13.26	2	61	3	3	2	1	1	1	23	19	315.2	1	1	0	0	0
42830	0	0	138	12.2	0.92	13.27	2	65	4	1	2	1	0	1	19	21	458	1	0	1	1	0
52161	1	1	74	13.8	1.04	13.27	2	80	3	2	2	0	0	0	16	21	327.1	1	0	1	0	0
65045	1	1	25	15	1.13	13.27	1	80	3	3	1	0	1	1	13	24	309.3	1	0	0	0	0
17291	0	0	210	9.3	0.7	13.28	2	47	2	1	1	0	0	0	21	27	237.9	1	0	0	0	0
22719	1	2	7	14.6	1.1	13.28	1	69	5	3	2	0	1	1	13	24	362.8	1	0	0	0	0
21987	0	0	193	14.6	1.1	13.28	1	66	5	3	2	0	0	0	28	25	315.2	0	0	0	0	0
13673	0	0	211	14.6	1.1	13.28	1	75	1	3	3	0	0	1	28	37	243.9	0	0	1	0	0
35185	1	1	58	14.6	1.1	13.28	1	80	3	1	2	NA	0	1	14	14	339	1	1	0	1	0
40726	1	2	98	14.6	1.1	13.28	1	48	3	3	3	NA	1	1	30	24	422.3	1	1	1	0	0
99851	0	0	25	15.8	1.19	13.28	2	71	5	3	NA	0	0	0	10	17	410.4	1	1	1	0	1
75555	1	1	37	13.7	1.03	13.29	2	58	4	1	1	1	1	0	85	21	350.9	1	1	1	1	0
50365	1	1	65	12.1	0.91	13.3	1	64	3	2	2	1	1	1	17	16	232	1	1	1	0	0
10448	1	2	210	13.3	1	13.3	2	78	3	2	3	0	0	0	15	23	303.3	1	1	1	0	0
17036	1	2	63	13.3	1	13.3	1	80	3	2	3	0	1	0	17	22	404.5	0	0	0	1	0
31019	1	1	63	13.3	1	13.3	2	71	1	1	2	1	1	0	49	66	273.6	1	1	1	1	0
30759	1	2	8	13.3	1	13.3	2	80	1	1	1	NA	0	1	11	22	374.7	1	0	0	1	0
34663	1	2	159	13.3	1	13.3	2	69	4	1	1	NA	1	0	14	20	606.7	1	0	0	0	0
87987	0	0	53	14.1	1.06	13.3	1	70	5	1	2	0	0	1	113	22	321.2	1	1	0	0	0
97891	0	0	12	15.7	1.18	13.31	1	69	5	3	3	0	1	0	16	14	350.9	1	1	1	0	0
44176	1	1	125	17.3	1.3	13.31	1	73	3	1	2	1	1	1	19	28	487.7	1	1	0	1	0
102054	1	2	2	9.6	0.72	13.32	2	68	3	1	2	0	0	1	13	23	273.6	1	1	1	0	0
36791	1	2	52	12	0.9	13.33	1	75	4	2	1	NA	0	0	22	27	255.8	1	0	0	0	0
50251	1	2	94	13.6	1.02	13.33	2	78	3	3	2	0	1	1	18	25	303.3	1	1	0	0	0
20670	1	2	124	16	1.2	13.33	2	77	2	2	1	0	0	0	21	22	255.8	1	0	0	1	1
14438	1	2	138	16	1.2	13.33	1	80	3	1	1	0	1	0	16	21	350.9	1	0	1	1	1
55312	0	0	110	14.8	1.11	13.34	1	73	5	3	1	0	0	0	26	24	362.8	0	1	0	0	0
51668	0	0	131	14.8	1.11	13.34	2	70	4	1	1	1	1	1	18	23	356.9	0	0	1	0	0
71583	0	0	100	15.6	1.17	13.34	1	53	4	3	NA	0	1	1	38	25	356.9	1	1	0	0	0
57772	0	0	112	11.9	0.89	13.37	2	65	1	1	1	0	0	0	26	23	481.8	1	0	1	0	0
85358	0	0	48	14.7	1.1	13.37	1	78	1	1	2	0	0	0	76	17	279.6	1	1	0	0	1
56685	1	2	41	14.7	1.1	13.37	2	80	3	1	NA	1	0	1	10	16	410.4	0	0	1	0	0
55272	0	0	110	14.7	1.1	13.37	1	66	5	3	3	1	0	0	42	36	261.7	1	0	1	0	0
34997	0	0	160	14.7	1.1	13.37	1	78	3	1	2	NA	0	1	23	28	345	0	1	0	0	0
36876	1	1	36	14.7	1.1	13.37	1	74	3	3	2	NA	1	0	23	22	356.9	1	0	0	1	0
54182	0	0	130	15.5	1.16	13.37	1	77	3	1	2	1	1	1	20	29	315.2	1	1	0	1	0
101811	0	0	18	16.2	1.21	13.38	1	69	2	3	1	0	1	0	21	23	392.6	1	1	0	0	0
43590	1	2	110	15	1.12	13.39	1	80	3	2	2	0	0	1	24	24	374.7	0	0	0	0	0
62929	0	0	91	15	1.12	13.39	1	68	4	3	NA	0	1	1	22	26	410.4	1	1	0	0	0
25604	1	1	100	13.4	1	13.4	2	80	3	1	2	0	0	0	21	69	368.8	0	1	0	0	1
27671	0	0	182	13.4	1	13.4	2	62	3	2	3	0	0	1	13	20	273.6	1	1	0	0	1
22323	0	0	189	13.4	1	13.4	1	63	3	3	3	0	1	0	44	27	350.9	1	1	0	0	0
30646	1	1	95	13.4	1	13.4	2	80	3	1	2	0	0	1	16	31	220.1	0	1	0	0	0
22872	1	1	140	13.4	1	13.4	1	70	3	2	3	1	1	1	29	21	410.4	1	1	0	0	0
17010	1	2	81	13.4	1	13.4	1	80	3	2	2	NA	1	0	15	20	398.5	1	0	0	0	0
102528	0	0	34	15.3	1.14	13.42	1	64	3	2	2	0	0	1	37	30	398.5	1	1	0	1	0
78484	0	0	67	13.7	1.02	13.43	2	79	3	3	1	0	0	1	59	17	356.9	0	0	0	0	0
64559	1	2	74	13.7	1.02	13.43	2	70	3	2	2	1	1	1	14	21	577	1	0	1	0	0
75609	1	2	24	14.1	1.05	13.43	2	80	3	3	3	0	1	1	53	36	434.2	1	1	0	1	0
93652	0	0	40	14.1	1.05	13.43	1	72	2	1	1	1	1	1	66	17	285.5	1	1	1	0	0
98990	1	1	4	14.1	1.05	13.43	1	64	3	2	2	NA	0	1	20	39	434.2	1	0	1	1	0
55530	0	0	129	14.9	1.11	13.43	1	52	3	2	3	0	1	1	32	43	339	0	0	0	0	0
21500	0	0	192	12.1	0.9	13.44	2	66	3	3	3	0	1	1	18	17	309.3	1	1	0	0	0
15545	1	2	148	12.1	0.9	13.44	2	54	4	2	1	1	0	0	20	12	190.3	1	0	0	0	0
53740	1	2	45	13.3	0.99	13.44	2	79	3	3	3	0	0	0	18	25	333.1	1	1	0	0	1
93887	0	0	23	13.3	0.99	13.44	1	63	3	3	2	0	1	1	24	20	267.7	1	1	1	0	1
61573	0	0	129	16.4	1.22	13.44	1	53	3	3	2	1	1	1	49	44	446.1	0	0	0	1	0
97268	1	1	25	11.7	0.87	13.45	1	80	3	1	3	0	0	1	6	13	416.4	1	0	1	0	0
98638	1	2	25	15.2	1.13	13.45	1	65	4	2	2	0	1	1	9	12	481.8	1	0	1	1	0
89902	0	0	50	13.6	1.01	13.46	1	73	3	3	2	0	1	1	95	31	428.3	0	1	1	0	0
10366	0	0	213	14.8	1.1	13.46	1	40	4	2	1	0	0	1	17	20	386.6	0	0	0	0	0
3085	1	2	195	14.8	1.1	13.46	1	68	1	2	2	1	0	1	26	25	333.1	1	1	0	0	0
37069	1	1	92	14.8	1.1	13.46	1	75	3	2	2	NA	1	1	18	22	386.6	0	0	0	1	0
41101	1	2	60	14.8	1.1	13.46	2	80	3	2	2	NA	1	0	22	34	529.4	0	0	0	0	0
85931	0	0	43	12.8	0.95	13.47	2	80	3	2	2	0	0	0	62	18	279.6	1	1	1	0	1
101605	0	0	23	14.7	1.09	13.48	1	66	3	3	2	0	0	0	14	14	285.5	1	1	0	0	0
62048	0	0	127	14.7	1.09	13.48	1	55	4	3	2	1	1	1	24	27	422.3	1	1	1	1	0
92714	0	0	49	15.1	1.12	13.48	1	65	4	3	2	0	1	1	103	34	327.1	1	1	0	0	0
102708	0	0	30	15.1	1.12	13.48	1	80	3	3	2	0	0	0	12	11	356.9	0	0	1	0	0
45806	1	2	110	15.1	1.12	13.48	1	64	3	2	2	NA	0	1	28	36	410.4	1	1	1	0	1
44556	1	2	68	13.5	1	13.5	1	64	1	1	1	1	1	1	18	21	350.9	1	0	1	1	1
28916	1	1	80	13.5	1	13.5	1	65	3	1	2	1	1	1	18	25	339	1	1	1	0	0
2682	0	0	229	13.5	1	13.5	2	52	3	1	3	1	1	0	22	24	214.1	1	1	1	0	0
16965	0	0	214	16.2	1.2	13.5	1	43	4	3	2	1	1	1	40	32	469.9	0	1	0	0	0
75838	1	1	28	12.7	0.94	13.51	1	80	3	2	3	0	1	0	126	44	321.2	0	1	0	0	0
82906	0	0	84	15.8	1.17	13.51	1	72	3	1	2	0	1	1	54	27	410.4	0	1	0	1	0
68952	0	0	105	13.8	1.02	13.52	2	80	3	3	2	0	1	0	16	21	493.7	1	1	0	0	0
102192	0	0	12	15	1.11	13.52	1	65	3	2	2	1	1	1	31	20	309.3	1	0	1	1	1
44276	0	0	139	16.5	1.22	13.52	1	76	3	1	1	1	1	1	22	29	232	0	1	1	0	0
78921	1	2	35	13	0.96	13.54	1	47	4	2	2	0	1	1	101	42	220.1	1	0	0	0	0
54561	1	2	17	13	0.96	13.54	1	80	3	2	NA	0	0	0	13	22	392.6	0	0	0	0	0
28656	1	1	58	12.2	0.9	13.55	2	80	1	1	2	0	0	1	17	23	297.4	1	1	0	1	1
93366	0	0	55	12.6	0.93	13.55	1	74	3	3	1	1	1	1	171	70	321.2	1	1	0	0	0
11549	1	2	49	14.9	1.1	13.55	1	80	3	3	3	0	1	1	7	18	398.5	1	0	0	0	0
28043	0	0	203	14.9	1.1	13.55	1	56	4	1	1	1	1	1	19	23	327.1	0	1	0	0	0
18784	1	2	39	14.9	1.1	13.55	1	80	3	3	3	NA	1	1	21	20	356.9	1	1	0	0	1
35884	0	0	156	14.9	1.1	13.55	1	60	3	1	2	NA	1	1	31	28	339	1	1	1	1	0
39278	0	0	157	14.9	1.1	13.55	1	60	3	1	1	NA	1	1	38	23	362.8	1	0	0	0	1
99512	0	0	19	11.4	0.84	13.56	2	65	4	3	2	0	0	1	7	13	410.4	1	1	0	1	0
71438	0	0	104	11.8	0.87	13.56	2	70	4	3	NA	1	0	0	17	23	374.7	0	0	1	0	0
97198	0	0	31	13.7	1.01	13.56	2	73	3	3	2	0	0	1	17	22	291.5	1	1	0	0	1
45500	1	1	81	14.8	1.09	13.57	1	80	3	2	1	0	0	1	19	27	422.3	0	1	0	1	1
48006	1	1	109	15.2	1.12	13.57	1	78	3	2	2	0	1	1	21	20	452	1	0	1	0	0
6247	0	0	244	16.3	1.2	13.58	1	61	4	1	2	0	1	1	23	28	463.9	1	1	0	0	0
24739	1	1	39	16.3	1.2	13.58	1	71	3	3	2	0	1	1	24	27	475.8	1	1	0	1	0
98957	0	0	33	16.3	1.2	13.58	1	74	3	3	2	1	0	1	27	23	362.8	1	1	0	0	0
101510	0	0	33	12.5	0.92	13.59	1	64	2	3	2	0	0	1	18	19	297.4	1	1	1	1	0
90981	0	0	39	12.5	0.92	13.59	2	61	1	1	1	1	0	0	143	19	362.8	0	0	0	0	0
84101	0	0	46	14	1.03	13.59	1	80	3	3	3	1	1	1	64	16	291.5	1	1	0	1	0
96217	0	0	24	15.5	1.14	13.59	1	71	3	3	2	1	1	1	18	17	398.5	0	1	0	0	0
87046	0	0	41	13.2	0.97	13.6	2	32	3	3	1	0	0	0	60	21	178.4	0	0	0	0	1
14739	1	2	125	13.6	1	13.6	2	80	3	1	2	0	0	0	12	24	350.9	1	1	1	1	0
24755	1	2	130	13.6	1	13.6	2	79	3	2	2	0	0	1	16	22	249.8	1	1	0	0	0
12993	0	0	216	13.6	1	13.6	1	68	3	3	3	0	1	0	27	33	267.7	0	0	0	0	0
90315	0	0	54	13.6	1	13.6	1	80	3	1	2	1	1	1	64	24	321.2	1	1	0	0	0
32350	1	2	149	13.6	1	13.6	1	76	4	1	2	NA	1	1	17	32	469.9	1	1	0	0	0
36464	1	2	147	13.6	1	13.6	1	59	4	2	1	NA	0	1	21	19	309.3	1	1	0	0	0
88029	0	0	47	14.7	1.08	13.61	1	70	2	1	3	1	1	1	57	25	398.5	1	1	0	1	0
57959	0	0	125	13.9	1.02	13.62	1	80	3	3	2	1	1	0	18	25	279.6	1	0	0	0	0
100442	0	0	32	14.3	1.05	13.62	2	68	3	3	3	1	0	0	14	18	356.9	1	1	1	0	0
67707	0	0	106	15.8	1.16	13.63	1	46	3	2	1	1	1	1	29	33	440.2	1	1	0	0	0
48731	0	0	138	13.5	0.99	13.64	1	72	3	3	NA	0	1	1	21	23	422.3	1	0	1	1	0
7502	1	2	117	15	1.1	13.64	1	80	3	2	3	0	0	0	8	32	386.6	0	0	0	0	0
9908	1	1	96	15	1.1	13.64	1	80	3	3	3	0	1	1	17	20	392.6	1	0	0	0	1
26529	0	0	200	15	1.1	13.64	1	50	3	2	2	1	1	1	31	23	440.2	0	0	0	0	0
27153	0	0	188	15	1.1	13.64	1	61	3	3	2	1	1	1	103	88	434.2	1	0	0	1	0
16785	1	2	16	15	1.1	13.64	1	79	3	2	2	NA	0	1	11	13	315.2	0	1	0	1	1
41403	1	2	100	15	1.1	13.64	1	60	1	2	3	NA	0	0	21	17	309.3	0	1	1	1	0
62539	0	0	109	17.2	1.26	13.65	1	60	4	1	1	1	1	1	24	29	350.9	1	1	0	0	0
53008	1	2	68	11.2	0.82	13.66	2	80	3	2	2	0	0	1	12	20	237.9	0	0	1	0	0
87125	1	2	10	12.3	0.9	13.66	1	77	4	1	1	0	1	1	88	21	208.2	1	0	0	0	0
29776	1	2	49	12.3	0.9	13.66	1	80	3	3	3	1	1	1	10	16	249.8	1	1	1	0	0
89338	0	0	38	12.7	0.93	13.66	2	68	3	3	2	0	0	0	62	22	368.8	0	1	1	0	0
84904	0	0	40	13.8	1.01	13.66	2	48	5	3	2	1	0	0	52	25	368.8	1	1	1	0	1
73839	0	0	73	14.2	1.04	13.66	1	68	3	3	2	1	1	0	57	20	297.4	0	0	1	0	0
60265	1	2	11	14.1	1.03	13.68	1	80	3	1	2	0	0	0	19	27	297.4	0	0	1	0	0
70364	0	0	84	14.5	1.06	13.68	1	73	5	3	NA	0	0	1	23	27	208.2	1	1	1	0	0
79323	1	1	45	14.5	1.06	13.68	2	80	3	2	2	1	0	0	58	25	469.9	1	1	0	0	0
93196	0	0	43	15.6	1.14	13.68	2	56	4	3	3	1	1	1	38	18	392.6	0	0	0	0	0
44240	0	0	146	16.7	1.22	13.68	1	72	3	3	2	1	1	1	21	25	475.8	0	1	0	0	0
13282	1	2	58	13.7	1	13.7	1	80	3	1	2	0	1	0	20	36	255.8	0	0	0	0	0
10773	0	0	225	13.7	1	13.7	1	76	1	1	NA	0	1	1	23	26	499.6	1	1	0	0	0
30165	1	1	143	13.7	1	13.7	1	51	4	2	2	1	1	1	17	18	440.2	1	1	1	1	0
27801	1	1	43	13.7	1	13.7	1	80	3	3	3	NA	1	0	21	30	243.9	0	1	0	0	0
41181	1	2	143	13.7	1	13.7	2	66	4	1	2	NA	1	1	26	27	321.2	1	0	0	1	0
44882	1	1	64	15.2	1.11	13.7	1	47	3	1	2	1	1	1	73	56	398.5	1	0	1	1	1
64881	0	0	101	16.6	1.21	13.71	1	33	5	3	1	1	0	1	76	41	481.8	0	0	0	0	0
100723	0	0	25	14.4	1.05	13.72	1	80	5	3	1	NA	0	0	25	24	368.8	0	0	0	0	0
21554	0	0	202	15.1	1.1	13.73	1	71	5	3	3	0	0	0	42	31	327.1	1	1	0	0	0
26773	0	0	181	15.1	1.1	13.73	1	56	3	3	3	0	1	0	38	29	345	0	0	0	0	0
34091	0	0	165	15.1	1.1	13.73	1	69	5	3	3	NA	1	1	25	25	452	1	0	0	0	1
37270	1	2	65	15.1	1.1	13.73	1	80	3	1	2	NA	0	1	21	32	315.2	1	0	0	0	0
39725	1	1	83	15.1	1.1	13.73	2	79	3	1	2	NA	1	1	37	37	356.9	0	0	1	0	0
39831	0	0	167	15.1	1.1	13.73	1	66	3	3	3	NA	1	0	28	31	410.4	1	1	0	0	0
84614	1	2	52	15.8	1.15	13.73	1	80	3	3	2	1	1	1	57	25	279.6	1	0	0	1	0
90563	0	0	49	13.2	0.96	13.74	2	80	1	1	NA	1	0	0	56	28	362.8	1	1	0	1	0
50346	1	1	129	14.7	1.07	13.74	1	80	3	3	3	0	1	1	23	24	273.6	1	1	0	0	0
53756	1	2	107	14.7	1.07	13.74	1	75	3	1	2	0	0	1	23	33	475.8	1	1	0	1	0
30524	0	0	199	16.5	1.2	13.75	1	68	3	1	2	0	1	1	18	23	374.7	0	0	0	0	0
17134	1	2	89	16.5	1.2	13.75	1	80	3	2	3	0	0	1	29	26	594.8	1	1	1	0	0
92676	0	0	56	16.5	1.2	13.75	1	42	4	3	3	1	1	0	75	25	368.8	1	1	1	0	0
35473	0	0	162	16.5	1.2	13.75	1	49	4	3	1	NA	1	1	15	18	339	1	0	1	1	0
59427	1	1	9	13.9	1.01	13.76	1	54	3	1	3	0	1	1	10	17	356.9	1	1	0	1	0
69167	1	2	69	13.9	1.01	13.76	2	80	3	1	2	1	1	0	24	30	291.5	1	1	0	1	0
29969	1	1	91	12.4	0.9	13.77	2	80	3	3	1	0	0	0	13	19	410.4	1	1	1	1	1
9636	1	2	175	12.4	0.9	13.77	1	74	4	1	NA	1	1	1	23	20	422.3	1	1	1	0	0
889	1	1	35	12.4	0.9	13.77	1	80	4	1	2	1	1	0	20	21	392.6	1	0	0	0	0
37462	0	0	164	12.4	0.9	13.77	2	29	3	3	3	NA	0	0	28	31	190.3	0	0	0	0	0
76208	0	0	75	12.8	0.93	13.77	1	51	4	3	3	1	1	1	70	29	410.4	1	1	0	0	0
78990	0	0	67	15.7	1.14	13.77	1	75	3	3	1	0	1	1	84	20	362.8	0	1	0	0	0
78822	0	0	80	14.2	1.03	13.78	1	68	3	2	2	0	0	0	38	19	333.1	0	1	0	0	0
96983	0	0	16	14.2	1.03	13.78	1	80	3	2	2	1	0	0	20	18	398.5	1	1	0	0	0
56236	1	2	46	12	0.87	13.79	2	80	3	2	2	1	0	0	15	22	368.8	1	1	0	0	0
81251	1	2	35	12	0.87	13.79	2	80	3	2	2	NA	0	1	76	26	202.2	1	1	0	1	1
76422	0	0	79	14.9	1.08	13.79	1	69	4	1	3	0	1	1	97	40	469.9	1	1	0	0	0
66201	0	0	95	15.3	1.11	13.79	1	45	3	3	2	0	1	0	70	33	511.5	1	1	0	0	0
10269	1	2	164	13.8	1	13.8	1	56	4	3	3	0	1	1	24	39	380.7	0	0	0	0	0
42170	1	2	56	13.8	1	13.8	1	79	3	1	2	0	1	0	8	17	273.6	0	1	0	0	0
2473	1	1	74	13.8	1	13.8	2	80	3	2	2	0	0	0	11	18	398.5	1	1	0	0	0
16644	0	0	227	13.8	1	13.8	1	67	3	3	NA	0	1	1	28	23	356.9	1	1	0	0	0
18144	1	1	151	13.8	1	13.8	1	69	3	3	3	0	1	1	45	38	315.2	0	1	0	0	0
37615	1	2	28	13.8	1	13.8	1	80	3	3	NA	NA	0	0	24	25	255.8	0	0	0	1	0
92323	0	0	49	15.6	1.13	13.8	1	80	3	3	3	0	1	0	62	25	315.2	1	1	0	0	0
92269	0	0	43	10.5	0.76	13.81	2	80	4	3	1	0	0	1	71	19	267.7	1	0	0	0	0
88556	0	0	43	13.4	0.97	13.81	1	80	3	3	3	0	1	0	97	25	273.6	0	1	0	0	0
91329	0	0	55	14.5	1.05	13.81	2	80	3	3	2	0	1	0	55	19	327.1	1	1	0	1	0
56664	0	0	114	14.1	1.02	13.82	1	52	4	2	1	0	1	1	44	59	553.2	1	1	0	1	0
79437	0	0	78	14.1	1.02	13.82	1	60	4	3	1	1	1	0	65	16	374.7	1	0	1	1	0
3134	0	0	235	15.2	1.1	13.82	1	67	3	3	2	0	1	1	39	34	350.9	1	1	0	0	0
4390	1	2	29	15.2	1.1	13.82	1	80	3	1	3	0	0	1	12	25	398.5	0	0	0	0	1
20140	0	0	213	15.2	1.1	13.82	1	52	4	1	3	0	1	1	21	21	380.7	1	1	1	0	0
31964	0	0	168	15.2	1.1	13.82	1	77	3	3	2	NA	0	1	21	24	356.9	0	0	1	0	0
41966	1	2	52	14.8	1.07	13.83	1	62	5	2	2	0	0	1	18	20	333.1	1	1	0	0	1
52858	0	0	118	11.5	0.83	13.85	2	70	3	1	2	1	1	1	14	21	321.2	1	0	0	0	0
60385	0	0	114	12.6	0.91	13.85	2	69	2	1	NA	0	0	0	35	36	196.3	1	1	1	0	0
59528	0	0	121	13.3	0.96	13.85	2	76	3	3	2	1	0	0	25	32	273.6	0	1	0	0	0
85995	0	0	42	14.4	1.04	13.85	1	42	5	3	2	0	1	1	66	31	267.7	0	1	0	1	0
60351	0	0	110	14.4	1.04	13.85	1	80	3	1	2	0	1	1	29	29	309.3	1	1	0	0	0
100580	0	0	35	15.8	1.14	13.86	1	65	2	1	1	1	1	1	29	25	368.8	1	1	0	0	1
93758	0	0	32	12.9	0.93	13.87	2	55	3	1	1	1	0	1	14	23	226	1	1	1	0	1
83612	0	0	60	14.7	1.06	13.87	1	72	3	3	3	1	1	1	77	28	380.7	1	0	0	0	0
43022	0	0	147	10	0.72	13.88	2	46	4	1	1	0	0	1	14	18	315.2	1	1	0	0	0
82737	0	0	72	11.1	0.8	13.88	2	66	4	1	1	0	1	1	67	17	232	1	0	0	1	0
24751	1	2	15	12.5	0.9	13.88	2	76	3	3	2	0	0	0	18	17	255.8	1	1	0	0	0
12067	0	0	207	12.5	0.9	13.88	1	62	1	1	NA	0	1	0	36	28	249.8	1	1	0	1	1
19404	1	1	93	12.5	0.9	13.88	2	66	3	3	2	1	0	1	16	20	261.7	1	0	1	1	0
54900	0	0	125	13.6	0.98	13.88	1	46	4	1	2	1	0	1	23	21	339	1	0	0	0	0
84575	0	0	39	15.4	1.11	13.88	1	61	4	3	NA	1	1	1	77	11	410.4	1	0	1	0	0
63805	0	0	89	13.2	0.95	13.89	2	53	3	3	2	1	1	1	44	39	404.5	1	1	0	0	0
98134	0	0	20	13.9	1	13.9	1	62	1	1	2	0	1	1	28	29	333.1	1	0	0	0	0
28458	1	2	88	13.9	1	13.9	1	76	3	1	2	0	0	1	28	19	214.1	1	0	1	1	0
86713	0	0	55	13.9	1	13.9	1	65	4	2	NA	0	1	1	48	23	463.9	1	1	1	1	0
22527	1	2	68	13.9	1	13.9	2	80	3	3	2	1	0	0	24	37	309.3	0	0	1	1	0
19878	1	1	151	13.9	1	13.9	1	73	3	3	3	1	1	0	21	20	333.1	1	1	1	1	0
20504	0	0	203	13.9	1	13.9	1	60	3	2	3	1	1	1	29	24	356.9	0	1	0	0	0
20138	1	1	113	13.9	1	13.9	2	80	3	3	2	NA	1	0	20	17	392.6	0	0	0	0	0
100142	0	0	13	14.6	1.05	13.91	1	72	3	3	2	0	0	0	25	31	362.8	0	0	0	0	0
80479	0	0	72	14.6	1.05	13.91	1	62	5	3	3	0	0	0	62	16	463.9	1	1	0	0	0
26430	1	2	42	15.3	1.1	13.91	1	80	3	3	2	0	1	1	31	25	261.7	1	1	1	0	0
38444	0	0	159	15.3	1.1	13.91	2	59	4	3	2	NA	0	1	19	19	368.8	1	1	1	0	0
81121	0	0	65	16	1.15	13.91	1	61	4	1	2	0	1	1	58	23	255.8	0	1	0	0	0
15789	1	1	9	16.7	1.2	13.91	1	65	3	3	2	1	1	1	15	19	493.7	1	0	1	1	0
22839	1	2	129	16.7	1.2	13.91	1	69	3	1	2	1	0	1	31	28	303.3	1	1	1	0	1
85250	0	0	48	11.7	0.84	13.92	2	70	1	2	2	1	0	1	66	15	333.1	1	1	1	0	0
44104	0	0	134	14.2	1.02	13.92	2	80	3	3	NA	1	1	0	32	24	249.8	0	0	0	0	0
65850	1	1	27	14.9	1.07	13.92	1	58	1	2	2	0	1	0	38	29	523.4	0	1	1	1	0
91713	0	0	36	17.4	1.25	13.92	1	80	5	2	2	0	0	0	77	33	273.6	1	1	0	0	0
49116	0	0	134	15.6	1.12	13.93	1	74	3	3	3	0	1	1	23	26	422.3	1	1	0	0	0
68122	1	2	32	15.6	1.12	13.93	1	70	3	3	3	0	0	1	28	28	309.3	1	0	0	0	0
45060	1	2	73	17	1.22	13.93	1	66	3	2	2	0	0	0	28	27	291.5	1	1	0	0	1
75631	0	0	76	13.1	0.94	13.94	2	72	4	2	2	0	1	0	60	22	458	1	1	0	0	0
70600	0	0	104	13.1	0.94	13.94	2	80	2	1	2	1	0	0	18	20	190.3	1	0	1	1	1
60908	1	2	14	15.2	1.09	13.94	1	72	3	2	2	0	1	1	17	23	505.6	1	1	0	1	0
86386	0	0	44	16.3	1.17	13.94	1	72	2	1	1	0	1	1	39	17	315.2	1	0	1	0	0
89403	0	0	61	13.4	0.96	13.95	1	74	1	2	1	0	1	0	65	22	374.7	1	1	1	0	1
99804	0	0	25	14.5	1.04	13.95	1	61	3	2	2	0	1	1	35	23	356.9	1	0	0	1	0
101865	0	0	18	12.7	0.91	13.96	2	53	4	3	2	0	0	1	17	16	452	0	0	0	0	0
101623	0	0	34	14.1	1.01	13.96	1	62	5	3	3	0	0	0	16	21	463.9	1	1	1	0	0
98830	0	0	32	14.8	1.06	13.96	1	66	5	2	2	1	0	1	26	19	297.4	1	1	1	0	1
102493	0	0	33	14.8	1.06	13.96	1	79	3	1	2	1	0	0	28	22	350.9	1	1	1	0	0
75978	0	0	76	14.4	1.03	13.97	1	71	3	3	2	1	1	0	41	25	297.4	1	1	1	1	0
85728	1	1	1	15.5	1.11	13.97	2	66	3	3	2	1	1	1	73	17	356.9	1	1	1	0	1
16529	1	1	67	12.6	0.9	13.99	2	76	3	2	2	0	0	0	10	23	273.6	1	1	0	1	0
2548	1	1	123	12.6	0.9	13.99	2	77	3	1	1	1	0	1	8	11	725.7	0	0	0	1	0
16098	0	0	219	12.6	0.9	13.99	1	64	3	3	3	NA	0	0	20	21	416.4	1	0	0	0	0
8797	1	2	58	9.8	0.7	14	1	44	4	2	2	0	1	1	19	31	208.2	0	0	0	0	0
10683	1	1	38	11.2	0.8	14	2	77	3	1	1	NA	0	1	19	21	190.3	0	1	0	0	1
60558	1	1	86	13.3	0.95	14	1	78	3	1	2	0	1	1	12	19	237.9	1	1	1	1	1
100919	0	0	33	13.3	0.95	14	1	80	3	3	2	0	0	1	13	22	315.2	1	0	0	1	1
25399	0	0	198	14	1	14	1	60	3	3	3	0	1	1	26	22	285.5	0	1	0	0	0
62695	0	0	106	14	1	14	2	41	4	1	1	0	1	1	12	20	291.5	1	0	0	0	0
92435	0	0	60	14	1	14	1	65	2	2	1	1	1	1	63	23	285.5	0	0	1	0	0
39382	0	0	177	14	1	14	2	76	3	3	2	NA	1	1	25	22	339	0	1	0	0	0
25529	1	1	155	16.8	1.2	14	1	75	3	3	3	0	0	1	21	22	440.2	1	1	0	0	1
22554	1	2	140	16.8	1.2	14	1	63	3	2	NA	1	0	0	22	25	291.5	0	1	1	0	0
38015	1	1	82	16.8	1.2	14	1	77	3	3	3	NA	0	1	66	58	386.6	1	0	0	0	0
39490	1	1	75	16.8	1.2	14	1	69	3	1	2	NA	1	1	19	26	469.9	1	1	0	1	1
19688	1	2	63	18.2	1.3	14	1	73	3	3	1	0	1	1	19	23	321.2	1	0	0	0	0
68569	1	1	25	11.9	0.85	14.01	2	56	4	3	1	1	1	0	18	25	356.9	1	1	1	1	0
43063	0	0	151	14.3	1.02	14.01	1	66	2	1	1	NA	1	1	37	33	362.8	0	1	1	0	0
26607	1	2	97	15.4	1.1	14.01	1	80	3	1	1	0	1	0	13	18	303.3	1	1	0	0	1
79432	0	0	82	15.4	1.1	14.01	1	73	5	3	2	0	0	1	54	22	327.1	1	1	1	0	0
42974	0	0	137	15.4	1.1	14.01	1	37	3	1	1	1	1	1	58	31	553.2	1	1	0	0	0
13477	0	0	208	15.4	1.1	14.01	1	41	3	2	1	1	0	1	25	18	356.9	1	0	0	1	0
3960	1	1	92	15.4	1.1	14.01	1	62	3	1	1	1	0	0	21	15	327.1	1	0	1	0	0
39588	0	0	171	15.4	1.1	14.01	1	61	3	3	3	NA	1	1	29	38	392.6	1	1	0	0	0
47778	1	2	25	10.8	0.77	14.02	2	67	3	1	2	1	0	1	15	21	285.5	1	1	1	0	0
96688	0	0	21	15	1.07	14.02	1	58	4	3	2	1	1	0	27	25	321.2	1	1	1	0	1
47901	0	0	154	12.9	0.92	14.03	1	61	2	3	3	1	1	1	23	20	285.5	0	0	0	0	0
52337	1	2	90	12.9	0.92	14.03	1	72	3	1	2	1	0	1	25	21	255.8	1	0	1	0	0
96195	0	0	31	12.9	0.92	14.03	1	80	3	3	2	1	0	0	25	26	350.9	1	1	1	0	0
52182	0	0	122	13.9	0.99	14.04	1	58	3	2	3	1	0	0	28	27	350.9	1	0	0	0	0
66702	0	0	90	14.2	1.01	14.06	1	47	4	2	NA	0	1	1	21	26	392.6	1	1	0	1	0
93918	0	0	26	14.9	1.06	14.06	1	36	3	2	2	1	1	1	24	16	571	0	0	0	0	0
98893	0	0	35	12.8	0.91	14.07	1	69	2	1	NA	0	0	0	21	22	386.6	1	1	1	0	0
60248	0	0	132	14.5	1.03	14.07	1	26	1	3	1	0	1	1	13	22	232	0	0	0	0	0
82727	0	0	64	14.5	1.03	14.07	1	77	3	3	3	0	1	1	62	24	321.2	0	0	0	0	0
61183	1	2	34	10	0.71	14.08	2	64	4	2	2	1	0	1	107	50	380.7	1	0	1	1	1
102300	0	0	30	13.1	0.93	14.09	1	74	3	3	2	0	0	1	16	25	392.6	0	1	0	0	0
46242	1	1	80	17.2	1.22	14.09	1	80	2	3	3	0	1	1	29	26	279.6	0	0	0	0	0
24795	1	1	84	12.7	0.9	14.1	2	80	3	2	2	0	1	1	15	21	404.5	1	1	0	1	0
30289	1	2	47	12.7	0.9	14.1	1	80	3	1	1	0	0	1	15	21	315.2	0	0	0	1	1
23978	0	0	190	12.7	0.9	14.1	2	64	1	1	1	0	1	1	19	23	255.8	0	0	0	0	0
12181	0	0	223	12.7	0.9	14.1	2	60	4	1	1	1	0	1	19	19	392.6	1	1	0	0	1
986	1	2	198	12.7	0.9	14.1	2	60	4	2	1	1	0	1	36	25	291.5	1	1	0	0	0
21143	1	2	34	12.7	0.9	14.1	1	65	3	1	3	1	1	1	17	19	339	1	0	1	1	0
23579	1	2	131	14.1	1	14.1	1	73	3	2	3	0	1	1	22	26	303.3	1	1	0	0	0
16326	1	1	185	14.1	1	14.1	1	80	1	3	3	0	1	1	18	19	446.1	0	0	0	0	1
15771	1	2	145	14.1	1	14.1	2	80	1	1	1	0	0	0	12	18	350.9	0	0	0	0	0
10104	0	0	217	14.1	1	14.1	2	51	3	1	2	1	0	0	17	22	190.3	1	1	1	0	0
56864	0	0	111	14.1	1	14.1	1	66	3	3	2	1	1	0	18	18	291.5	0	0	0	0	0
11429	0	0	213	14.1	1	14.1	1	71	3	3	3	1	1	0	29	24	291.5	1	1	1	0	0
24002	1	1	42	14.1	1	14.1	1	70	3	2	2	1	1	1	21	20	374.7	1	0	0	0	0
27585	1	1	16	14.1	1	14.1	1	77	3	1	1	NA	0	1	10	19	249.8	0	0	0	0	0
36686	0	0	161	14.1	1	14.1	1	62	4	1	2	NA	1	1	48	44	255.8	0	0	1	0	0
39307	1	1	24	14.1	1	14.1	1	80	3	3	2	NA	1	1	23	34	255.8	0	1	0	0	0
81988	0	0	69	14.8	1.05	14.1	1	65	3	1	1	1	1	1	46	19	339	1	1	1	0	1
47224	0	0	137	14.8	1.05	14.1	1	53	3	1	1	1	1	1	28	18	243.9	1	1	1	0	0
21460	1	2	85	15.5	1.1	14.1	1	71	3	3	3	0	1	0	26	31	309.3	0	0	0	1	0
22958	0	0	202	15.5	1.1	14.1	1	68	3	1	NA	0	1	1	30	26	362.8	0	1	0	0	0
13511	1	2	83	15.5	1.1	14.1	1	80	3	3	2	0	1	1	17	19	279.6	1	0	0	1	0
31190	0	0	173	15.5	1.1	14.1	1	72	3	3	NA	NA	1	0			291.5	0	0	0	0	0
91391	0	0	51	14.4	1.02	14.11	1	57	4	3	3	1	1	1	63	19	327.1	1	1	1	0	0
65549	1	1	31	15.4	1.09	14.12	1	80	3	2	2	0	0	0	24	29	374.7	1	1	0	0	0
82103	1	1	37	16.1	1.14	14.12	1	51	3	1	NA	0	1	1	51	23	446.1	0	0	0	1	1
82238	0	0	79	12.3	0.87	14.14	2	66	4	1	2	0	0	1	62	16	368.8	1	1	1	0	0
77247	0	0	81	13.3	0.94	14.15	2	67	1	1	1	1	0	0	82	20	350.9	1	1	1	0	1
68115	1	2	33	13.6	0.96	14.16	2	80	3	3	2	0	1	0	19	31	428.3	1	1	0	1	0
42529	1	2	29	14.3	1.01	14.16	1	71	3	1	2	1	1	1	22	16	463.9	0	0	1	0	1
95503	0	0	14	14.3	1.01	14.16	1	52	1	3	3	1	1	0	19	15	339	1	1	0	0	0
21699	1	2	16	17	1.2	14.16	1	70	3	3	2	0	1	1	22	21	392.6	0	1	0	0	0
11021	1	2	98	17	1.2	14.16	1	55	3	3	2	1	1	1	29	26	487.7	0	0	0	0	0
82446	0	0	67	17.3	1.22	14.17	1	66	3	2	2	1	1	1	97	25	428.3	1	0	1	0	0
83250	0	0	62	13.9	0.98	14.19	1	66	5	3	2	0	1	0	58	29	416.4	0	0	0	0	0
79188	0	0	76	13.9	0.98	14.19	2	55	3	3	NA	1	1	0	58	20	297.4	0	0	0	0	0
15273	0	0	214	15.6	1.1	14.19	1	62	3	2	2	0	0	0	20	18	368.8	0	1	0	0	0
3292	1	1	27	15.6	1.1	14.19	1	77	3	3	3	0	1	1	20	26	517.5	1	1	0	1	0
67643	1	2	75	15.6	1.1	14.19	1	76	3	3	3	1	1	1	20	29	279.6	1	1	0	0	0
10227	1	2	55	15.6	1.1	14.19	1	72	1	2	1	NA	0	1	14	21	285.5	1	0	0	0	0
31558	1	1	33	15.6	1.1	14.19	1	80	3	1	2	NA	0	0	15	20	374.7	1	1	0	0	0
49817	0	0	146	12.5	0.88	14.2	2	32	4	3	3	1	0	0	9	13	202.2	0	0	0	0	0
97221	0	0	20	13.2	0.93	14.2	1	78	1	1	NA	0	0	1	21	26	285.5	1	1	0	0	0
28443	0	0	199	14.2	1	14.2	2	74	3	3	3	0	1	1	20	21	321.2	1	1	0	0	0
21165	1	1	165	14.2	1	14.2	2	75	3	1	2	0	0	0	14	20	261.7	0	1	0	1	0
21270	1	2	19	14.2	1	14.2	2	80	3	3	3	1	0	0	20	29	386.6	1	0	1	0	0
257	1	1	127	14.2	1	14.2	1	75	3	1	2	1	1	0	15	21	368.8	0	0	0	0	0
655	1	2	174	14.2	1	14.2	1	69	3	2	2	1	0	0	33	34	458	0	1	1	0	1
77791	0	0	71	15.9	1.12	14.2	1	31	3	1	2	0	1	1	35	26	356.9	0	0	0	0	0
44928	0	0	145	14.5	1.02	14.21	1	77	4	2	3	1	1	1	32	35	279.6	1	1	0	1	0
80250	0	0	78	14.5	1.02	14.21	1	72	3	3	2	1	1	0	54	24	279.6	1	1	0	0	0
52653	1	1	91	12.8	0.9	14.22	1	80	3	3	2	0	1	1	20	29	249.8	1	1	0	0	0
85161	0	0	55	12.8	0.9	14.22	2	66	3	3	2	1	1	0	51	27	422.3	1	1	0	0	0
29243	0	0	195	12.8	0.9	14.22	2	69	4	1	3	1	0	0	12	15	380.7	1	0	0	0	0
79310	0	0	77	13.8	0.97	14.22	1	70	3	2	2	0	1	0	86	22	214.1	1	0	0	0	0
42752	1	1	149	13.1	0.92	14.24	2	63	4	1	NA	1	1	1	19	19	321.2	1	0	1	1	0
60903	0	0	122	14.8	1.04	14.24	1	71	3	1	1	1	1	1	24	18	547.2	1	0	0	0	1
2200	1	1	65	11.4	0.8	14.25	2	80	3	3	3	0	1	1	13	10	374.7	1	1	1	0	0
6299	1	2	115	11.4	0.8	14.25	2	76	3	1	NA	1	0	0	20	21	267.7	1	1	1	1	1
37515	1	2	129	11.4	0.8	14.25	2	67	4	3	2	NA	0	1	16	17	315.2	1	0	1	0	1
69347	0	0	91	14.1	0.99	14.25	1	49	3	1	1	1	1	1	21	22	410.4	1	1	1	1	1
54375	1	2	15	14.1	0.99	14.25	1	76	3	2	2	1	1	1	39	24	327.1	1	1	0	0	0
98605	0	0	22	13.7	0.96	14.26	2	55	4	2	NA	1	1	1	28	24	398.5	1	0	0	1	1
64985	0	0	89	15.4	1.08	14.26	1	65	4	1	2	1	1	1	22	24	368.8	0	0	1	1	0
68772	1	2	56	15.4	1.08	14.26	1	80	3	3	2	1	0	1	17	24	220.1	1	1	1	1	1
56964	1	2	82	12.7	0.89	14.27	2	74	1	1	2	1	0	0	41	42	315.2	1	0	0	0	0
53698	0	0	110	12	0.84	14.28	2	20	4	3	1	1	1	0	23	23	386.6	1	0	0	0	0
53294	0	0	109	15.7	1.1	14.28	1	74	5	1	2	0	0	0	43	35	440.2	1	0	1	0	0
17301	1	2	119	15.7	1.1	14.28	1	61	4	1	2	0	1	1	19	19	523.4	1	1	1	1	0
22904	1	2	172	15.7	1.1	14.28	1	63	3	2	2	0	1	1	24	28	428.3	1	0	0	0	0
65824	0	0	90	14	0.98	14.29	1	57	3	3	3	1	1	1	30	28	261.7	1	1	0	0	0
48962	0	0	138	16	1.12	14.29	1	64	5	1	2	1	1	0	19	20	368.8	1	0	0	1	0
68000	0	0	90	14.3	1	14.3	1	65	3	3	2	0	1	1	12	19	345	1	0	0	0	0
18300	1	1	201	14.3	1	14.3	1	59	3	1	2	0	0	0	31	32	339	0	0	0	0	0
3888	1	1	136	14.3	1	14.3	1	62	3	1	2	0	1	1	17	19	452	0	1	0	1	0
40573	1	1	101	14.3	1	14.3	2	80	3	1	3	NA	0	1	12	22	279.6	1	1	1	0	0
93051	0	0	49	12.3	0.86	14.31	1	74	3	3	2	0	0	0	57	25	285.5	1	1	0	0	0
48051	0	0	156	12.3	0.86	14.31	1	46	3	1	2	1	1	0	33	33	428.3	1	1	1	0	0
55395	0	0	130	13.6	0.95	14.31	2	73	3	2	3	1	0	0	22	30	452	1	0	1	1	0
86661	0	0	44	14.6	1.02	14.31	1	62	2	1	1	0	0	0	47	20	333.1	1	1	0	0	0
87477	0	0	39	14.6	1.02	14.31	1	59	2	3	NA	0	1	1	84	38	410.4	1	1	0	0	1
49849	0	0	146	14.6	1.02	14.31	2	61	1	2	3	1	1	0	35	31	374.7	1	1	1	0	0
43271	0	0	150	14.6	1.02	14.31	2	53	3	3	1	1	1	1	21	20	446.1	1	0	0	0	0
85318	0	0	60	12.6	0.88	14.32	2	60	1	2	3	0	1	1	66	23	285.5	0	0	0	0	0
46364	0	0	148	12.9	0.9	14.33	1	68	4	1	3	0	0	1	42	32	541.3	1	0	0	0	0
2351	1	2	96	12.9	0.9	14.33	2	80	3	1	2	1	0	0	18	21	297.4	1	0	0	1	0
19907	0	0	216	12.9	0.9	14.33	2	54	3	1	1	1	0	1	23	20	190.3	0	0	0	0	0
66985	0	0	101	14.9	1.04	14.33	2	77	2	2	1	0	1	1	12	20	380.7	1	0	0	0	0
99499	0	0	34	14.9	1.04	14.33	1	70	5	3	NA	0	0	1	33	24	463.9	1	1	0	0	0
76078	0	0	73	15.2	1.06	14.34	1	48	2	3	3	0	1	1	38	21	374.7	1	0	0	0	0
51332	0	0	148	15.2	1.06	14.34	1	51	4	1	2	1	1	1	16	19	273.6	1	1	1	1	1
42125	1	2	20	16.2	1.13	14.34	1	80	4	1	2	1	1	0	39	32	142.8	1	1	0	0	0
100358	0	0	31	13.2	0.92	14.35	2	62	1	1	1	1	1	0	28	29	392.6	1	1	1	1	1
66749	0	0	91	14.2	0.99	14.35	2	56	4	2	1	1	1	0	18	17	440.2	1	1	0	1	0
41868	0	0	133	15.5	1.08	14.35	1	78	3	1	2	0	1	1	18	22	303.3	0	0	0	0	0
69684	0	0	102	15.5	1.08	14.35	1	65	2	1	1	1	0	1	21	20	303.3	0	1	0	0	0
82741	0	0	77	15.5	1.08	14.35	1	70	3	2	1	1	1	0	60	30	487.7	1	1	1	0	0
86565	0	0	39	14.8	1.03	14.36	1	66	3	3	3	1	1	1	64	22	398.5	1	1	0	0	0
53186	1	1	42	13.8	0.96	14.37	1	80	3	1	2	0	0	1	15	17	267.7	1	0	0	0	0
36108	1	2	86	15.8	1.1	14.37	1	76	1	1	1	NA	0	0	9	19	243.9	0	1	0	0	0
38028	1	2	88	15.8	1.1	14.37	1	64	3	2	NA	NA	1	1	12	19	279.6	1	1	0	0	0
39478	0	0	161	15.8	1.1	14.37	1	57	3	3	3	NA	1	1	21	16	356.9	1	0	0	0	0
94276	0	0	20	18.4	1.28	14.37	1	80	5	2	2	0	0	0	57	43	594.8	1	1	0	0	0
11199	0	0	207	11.5	0.8	14.38	2	40	4	1	NA	0	1	1	13	21	547.2	1	0	0	0	0
14265	0	0	210	11.5	0.8	14.38	1	54	1	3	3	1	1	1	50	28	511.5	1	0	0	0	0
62409	1	2	16	12.8	0.89	14.38	2	80	3	2	2	1	1	1	14	29	339	1	1	0	1	0
80183	0	0	80	14.1	0.98	14.39	1	75	4	3	3	1	1	1	58	17	368.8	1	1	1	0	0
26488	0	0	195	14.4	1	14.4	1	69	3	3	2	0	0	1	28	23	196.3	0	1	0	0	0
29463	1	2	99	14.4	1	14.4	2	71	3	3	3	0	1	1	26	41	392.6	0	1	0	0	0
6352	1	1	41	14.4	1	14.4	1	80	2	1	2	0	0	1	18	16	434.2	1	1	0	0	0
16301	1	2	61	14.4	1	14.4	1	77	3	3	3	0	1	1	26	27	398.5	1	0	1	0	1
27024	1	2	91	14.4	1	14.4	1	74	3	3	2	1	0	1	22	22	404.5	1	0	0	0	1
32042	0	0	166	14.4	1	14.4	2	66	4	1	3	NA	0	0	23	30	261.7	1	1	0	0	0
39181	1	2	65	14.4	1	14.4	2	80	3	2	2	NA	1	1	20	24	315.2	1	1	0	0	0
46780	0	0	138	14.7	1.02	14.41	1	57	3	3	3	0	0	0	53	39	303.3	0	1	0	0	0
100576	0	0	15	14.7	1.02	14.41	1	62	2	3	2	1	1	1	16	17	345	1	1	1	0	0
30297	1	2	118	17.3	1.2	14.41	1	64	3	3	2	1	1	1	26	31	416.4	1	1	0	0	0
92462	0	0	50	13.7	0.95	14.42	1	80	3	3	2	1	1	1	71	20	350.9	0	1	0	0	1
92076	0	0	38	15	1.04	14.43	1	59	3	1	2	1	1	1	50	23	493.7	1	1	0	0	0
9822	0	0	238	13	0.9	14.44	1	71	3	3	3	0	1	0	31	24	321.2	1	1	0	0	0
59618	0	0	116	13	0.9	14.44	2	71	3	2	NA	1	1	0	23	24	368.8	1	0	1	0	0
33073	0	0	176	13	0.9	14.44	2	41	3	3	2	NA	0	0	19	22	291.5	0	1	0	0	0
41216	0	0	176	13	0.9	14.44	2	61	1	1	2	NA	0	0	14	27	190.3	0	0	0	0	1
82967	1	2	42	12	0.83	14.45	2	80	3	2	2	0	1	1	88	26	327.1	1	1	0	0	0
98099	0	0	14	14.3	0.99	14.45	1	54	3	3	NA	0	0	0	18	21	380.7	0	1	0	0	0
52226	0	0	128	14.3	0.99	14.45	1	63	3	2	NA	0	0	1	22	28	404.5	1	1	0	1	0
58725	0	0	122	14.6	1.01	14.45	1	49	3	2	1	1	1	1	20	23	356.9	1	0	0	1	0
74345	0	0	81	13.3	0.92	14.46	1	56	3	3	3	0	1	0	62	25	327.1	0	1	0	0	0
61878	0	0	117	14.9	1.03	14.46	1	50	3	3	1	0	1	1	20	36	345	0	1	0	0	0
81079	1	2	56	14.9	1.03	14.46	1	76	3	3	2	0	1	0	69	28	356.9	1	1	0	0	0
13202	0	0	206	15.9	1.1	14.46	1	53	3	3	3	0	1	0	22	21	446.1	1	1	0	0	0
36052	0	0	163	15.9	1.1	14.46	1	58	3	3	3	NA	1	1	25	22	481.8	0	1	0	0	0
86052	0	0	55	13.6	0.94	14.47	1	59	3	3	1	0	1	1	87	30	226	1	1	0	0	0
102082	0	0	32	13.6	0.94	14.47	1	58	5	3	2	1	0	0	22	15	267.7	1	1	1	0	0
50833	0	0	138	11.3	0.78	14.48	2	60	2	1	1	1	0	0	17	19	279.6	1	0	1	0	0
83321	1	2	67	12.6	0.87	14.48	2	80	4	1	1	0	0	1	61	26	237.9	1	1	1	0	0
94805	0	0	32	12.6	0.87	14.48	1	62	5	2	1	1	0	0	19	36	279.6	1	0	1	0	0
75787	0	0	83	15.2	1.05	14.48	1	72	3	2	NA	1	1	0	105	19	463.9	1	1	0	1	0
97560	0	0	13	15.5	1.07	14.48	1	55	1	3	3	0	1	0	28	21	249.8	0	0	0	0	0
46145	1	1	65	12.9	0.89	14.49	2	80	3	3	3	0	1	0	18	24	434.2	1	1	1	0	0
46158	1	2	87	15.8	1.09	14.49	1	70	3	2	2	0	1	1	18	18	303.3	0	0	0	0	0
62487	0	0	96	14.5	1	14.5	1	65	2	1	3	0	0	1	18	23	285.5	0	1	0	0	0
5461	1	2	87	14.5	1	14.5	1	79	3	2	NA	0	0	1	25	27	350.9	1	1	0	0	0
23698	0	0	199	14.5	1	14.5	1	55	3	2	3	1	1	1	21	24	392.6	1	1	0	0	0
23683	0	0	202	14.5	1	14.5	1	58	3	1	2	1	1	0	25	21	368.8	1	1	1	0	0
33684	0	0	172	14.5	1	14.5	1	74	3	2	2	NA	1	0	17	22	345	1	1	0	0	0
37722	1	2	134	14.5	1	14.5	2	80	3	3	NA	NA	0	0	22	23	333.1	1	1	0	0	0
39305	0	0	159	14.5	1	14.5	1	45	4	3	3	NA	1	0	32	32	333.1	0	1	0	1	0
42664	0	0	137	14.8	1.02	14.5	1	53	4	3	2	0	1	1	26	43	410.4	1	1	0	1	0
50050	0	0	132	14.8	1.02	14.5	1	63	3	2	3	0	0	1	31	21	446.1	1	1	1	0	0
47175	0	0	146	17.7	1.22	14.5	1	68	3	3	3	0	1	0	30	36	380.7	1	1	0	0	0
94045	0	0	28	13.8	0.95	14.52	1	62	2	1	1	0	0	0	36	31	327.1	0	1	1	0	0
71436	0	0	99	13.8	0.95	14.52	2	60	4	3	3	0	0	0	145	139	446.1	1	0	0	0	1
60242	0	0	112	13.8	0.95	14.52	1	77	3	3	3	0	1	0	16	23	428.3	1	1	0	0	0
53189	0	0	115	14.1	0.97	14.53	2	68	2	1	3	1	0	1	16	23	398.5	1	1	0	0	1
69199	0	0	104	15.4	1.06	14.53	1	60	5	1	NA	0	1	1	25	21	416.4	1	1	1	0	0
51635	1	1	38	13.1	0.9	14.55	1	80	3	1	2	0	0	1	13	18	255.8	0	1	1	0	0
77909	0	0	71	13.1	0.9	14.55	2	78	5	3	2	1	1	1	85	22	279.6	1	1	0	0	0
23591	0	0	198	13.1	0.9	14.55	2	45	3	3	3	1	1	1	26	21	273.6	1	0	0	0	0
32855	1	2	44	13.1	0.9	14.55	2	80	4	1	1	NA	1	0	16	25	184.4	0	0	1	0	0
91820	0	0	37	14.4	0.99	14.55	1	80	3	3	3	0	1	1	52	27	267.7	0	1	0	0	0
95068	1	2	27	14.7	1.01	14.55	2	80	3	1	2	0	1	1	26	26	499.6	1	1	1	0	0
85064	0	0	54	14.7	1.01	14.55	1	70	3	2	1	1	1	1	82	21	345	1	0	0	1	0
25288	1	2	102	16	1.1	14.55	1	76	3	1	2	0	1	0	24	21	339	0	0	1	0	0
14781	0	0	218	16	1.1	14.55	1	66	3	3	3	0	1	0	19	29	386.6	0	1	0	0	0
80222	0	0	85	15	1.03	14.56	2	57	3	1	1	0	0	1	56	22	220.1	1	0	0	0	0
52267	1	1	101	13.7	0.94	14.57	1	80	3	3	1	0	0	0	34	29	493.7	1	1	0	0	0
98441	0	0	15	13.7	0.94	14.57	1	22	3	3	2	1	0	1	42	24	475.8	1	1	0	0	0
49411	0	0	148	15.6	1.07	14.58	1	80	3	3	2	0	1	1	20	30	333.1	0	0	0	0	0
87387	0	0	53	15.9	1.09	14.58	1	63	5	1	1	0	1	1	86	23	315.2	0	0	1	1	0
43438	1	2	8	17.8	1.22	14.58	2	77	3	1	1	1	1	1	24	33	434.2	1	1	0	0	1
46794	0	0	150	12.4	0.85	14.6	2	51	3	3	1	1	1	0	22	21	440.2	1	0	0	0	0
70336	1	2	35	12.7	0.87	14.6	2	74	1	1	2	0	0	1	16	22	237.9	1	0	1	1	0
57091	0	0	109	14.3	0.98	14.6	1	72	5	1	2	0	0	1	25	43	327.1	1	1	0	1	0
57737	0	0	111	14.6	1	14.6	1	68	2	3	2	0	1	1	23	21	362.8	1	1	0	0	0
15156	1	2	142	14.6	1	14.6	2	80	3	1	NA	0	0	0	16	25	380.7	1	0	0	0	1
39773	1	2	57	14.6	1	14.6	1	80	3	1	2	NA	1	1	14	28	386.6	1	1	0	0	0
48737	1	2	117	14.9	1.02	14.6	1	78	3	3	3	0	1	1	16	24	362.8	0	1	0	0	0
44243	0	0	138	14.9	1.02	14.6	1	60	1	3	3	1	1	1	24	21	374.7	0	0	0	0	0
61517	0	0	109	13.3	0.91	14.62	2	77	3	1	3	0	1	1	19	28	333.1	0	0	0	0	0
92188	0	0	41	15.2	1.04	14.62	1	77	3	3	2	1	1	1	90	20	350.9	1	1	0	0	0
82517	0	0	61	15.5	1.06	14.62	1	59	4	3	2	1	0	0	50	21	386.6	1	1	0	0	0
14259	0	0	220	11.7	0.8	14.63	2	58	4	3	2	1	0	0	15	16	440.2	1	0	1	0	0
78009	1	2	54	12.3	0.84	14.63	1	80	4	1	2	0	1	1	122	15	321.2	0	1	0	0	0
86516	1	1	38	13.6	0.93	14.63	1	71	3	2	3	0	1	0	95	37	309.3	1	1	1	0	0
52810	0	0	122	13.6	0.93	14.63	2	33	3	2	2	1	0	1	12	17	261.7	0	0	0	0	1
87064	0	0	57	14.2	0.97	14.63	1	64	2	1	2	0	1	1	52	25	422.3	1	1	0	1	0
49151	1	2	46	14.2	0.97	14.63	1	80	3	2	2	0	1	1	15	29	232	1	1	1	0	0
78104	1	1	60	14.2	0.97	14.63	1	61	1	1	1	1	1	0	57	28	243.9	1	0	0	1	0
21204	1	1	55	16.1	1.1	14.64	1	62	1	1	2	0	1	0	41	41	291.5	1	0	1	0	0
6085	1	1	208	16.1	1.1	14.64	1	54	3	3	3	1	1	1	39	31	404.5	1	1	0	0	0
51623	1	2	30	16.4	1.12	14.64	1	72	3	1	1	1	1	1	36	40	600.7	0	1	0	0	0
100905	0	0	16	14.8	1.01	14.65	1	80	3	3	3	0	1	1	23	22	327.1	0	0	0	0	0
48217	1	1	131	14.8	1.01	14.65	1	75	3	2	2	1	1	1	16	20	493.7	1	1	0	0	0
89845	0	0	58	14.8	1.01	14.65	1	63	4	3	3	1	1	1	66	25	327.1	1	0	1	0	0
62990	0	0	95	12.9	0.88	14.66	1	79	3	2	3	0	1	1	24	24	297.4	1	0	0	0	0
77494	1	2	63	12.9	0.88	14.66	1	80	3	3	2	0	0	0	37	27	279.6	1	1	0	0	0
91432	0	0	49	12.9	0.88	14.66	1	80	3	3	2	0	1	1	58	38	327.1	0	1	0	0	0
2769	1	2	77	13.2	0.9	14.66	1	76	1	1	2	0	1	1	14	17	356.9	1	1	0	1	0
10090	0	0	205	13.2	0.9	14.66	2	57	4	3	2	1	0	0	15	19	410.4	1	0	0	0	0
66402	0	0	93	16	1.09	14.67	1	60	5	3	2	0	1	1	31	34	434.2	1	1	0	0	0
46098	1	2	106	14.1	0.96	14.68	1	65	3	1	1	0	1	1	20	31	374.7	1	1	0	0	0
73638	0	0	72	12.2	0.83	14.69	2	63	5	3	2	0	1	1	65	14	297.4	1	1	1	0	0
15493	0	0	205	14.7	1	14.7	1	66	3	2	3	0	1	1	18	23	404.5	1	0	0	0	0
69521	0	0	97	14.7	1	14.7	1	74	3	3	2	0	1	1	52	39	339	1	1	0	0	0
24583	1	1	78	14.7	1	14.7	2	63	3	2	2	0	0	1	24	15	160.6	0	0	0	0	1
27742	1	2	32	14.7	1	14.7	1	68	3	2	3	0	1	0	18	22	261.7	1	1	0	1	1
642	1	1	85	14.7	1	14.7	1	59	3	1	2	0	1	1	27	20	469.9	0	1	0	1	0
26092	1	2	108	14.7	1	14.7	1	60	3	2	2	0	1	1	19	29	440.2	1	0	0	0	0
25275	0	0	193	14.7	1	14.7	1	53	3	3	3	0	1	1	31	26	386.6	0	1	0	0	0
88337	0	0	53	14.7	1	14.7	1	49	5	2	2	0	0	1	41	34	345	1	0	1	0	0
29913	0	0	184	14.7	1	14.7	1	70	3	2	2	1	0	1	17	22	356.9	0	1	0	0	0
17092	1	1	107	14.7	1	14.7	1	80	3	1	2	NA	0	0	18	22	273.6	0	0	0	0	0
33153	1	1	150	14.7	1	14.7	1	80	3	3	3	NA	1	0	14	22	345	0	0	1	0	0
79693	0	0	72	15	1.02	14.7	1	57	3	3	3	1	1	0	79	21	279.6	0	1	1	0	0
102067	0	0	19	12.5	0.85	14.71	1	55	3	1	1	0	1	1	10	18	356.9	1	1	1	0	0
73779	0	0	76	13.1	0.89	14.71	1	62	3	2	1	0	1	1	43	19	249.8	0	1	0	0	0
102328	0	0	20	13.1	0.89	14.71	2	80	3	3	2	0	0	0	17	27	237.9	1	0	0	0	0
52632	0	0	111	13.1	0.89	14.71	1	61	2	3	3	1	1	1	52	48	350.9	1	1	1	1	0
92170	0	0	49	15.3	1.04	14.72	1	64	3	1	2	0	1	1	105	22	255.8	1	1	0	0	0
98047	0	0	32	13.7	0.93	14.73	1	53	1	2	2	0	1	1	30	25	356.9	0	0	0	0	0
51959	0	0	124	13.7	0.93	14.73	1	31	1	1	2	0	0	1	33	24	315.2	0	1	0	0	0
83915	0	0	45	13.7	0.93	14.73	1	71	1	3	2	0	1	1	70	73	380.7	0	0	1	0	0
100297	0	0	23	14	0.95	14.73	1	70	3	3	3	0	1	0	25	29	374.7	0	1	0	0	0
42424	0	0	153	14.3	0.97	14.73	2	64	4	3	2	1	1	1	17	23	368.8	1	1	1	0	1
41654	0	0	139	16.2	1.1	14.73	2	80	3	1	3	0	0	0	12	15	279.6	0	0	0	0	0
4051	0	0	248	16.2	1.1	14.73	1	64	3	2	2	0	0	0	18	17	386.6	0	0	0	0	0
6445	1	1	63	16.2	1.1	14.73	1	80	3	2	2	0	1	1	15	24	446.1	0	0	0	0	1
50093	1	2	71	16.2	1.1	14.73	1	78	3	1	2	1	1	1	33	26	273.6	0	0	1	1	1
29452	0	0	202	16.2	1.1	14.73	1	36	3	3	1	1	0	0	33	26	404.5	1	0	0	0	0
40391	1	2	155	16.2	1.1	14.73	1	69	3	2	1	NA	1	1	15	20	285.5	0	0	0	0	0
46546	1	2	14	16.5	1.12	14.73	1	80	3	1	3	0	1	0	18	33	350.9	1	1	0	0	1
9968	1	2	107	11.8	0.8	14.75	2	80	3	1	1	0	1	1	12	19	356.9	1	0	0	0	0
86451	1	1	49	14.6	0.99	14.75	1	63	2	3	2	0	1	1	53	28	327.1	0	1	1	1	0
102478	0	0	18	14.6	0.99	14.75	1	60	4	1	3	1	1	1	28	29	339	1	1	1	0	1
85278	0	0	40	15.2	1.03	14.75	1	78	3	3	3	1	1	1	59	25	368.8	0	1	1	0	0
48143	0	0	146	15.2	1.03	14.75	1	57	1	2	NA	1	0	1	24	19	571	1	1	0	0	0
59704	0	0	129	15.8	1.07	14.76	1	80	3	1	1	0	1	1	17	25	458	1	0	0	0	0
98684	0	0	20	13	0.88	14.77	1	71	3	2	3	0	0	1	9	19	297.4	0	1	0	0	0
24771	1	2	51	13.3	0.9	14.77	1	77	1	1	1	0	1	1	25	32	226	0	0	0	0	0
26336	1	2	21	13.3	0.9	14.77	1	75	3	1	2	0	0	1	22	24	463.9	0	0	0	1	0
21300	1	2	60	13.3	0.9	14.77	2	80	3	2	2	0	0	0	19	20	285.5	0	0	0	0	0
96436	0	0	14	13.9	0.94	14.79	1	74	3	1	1	1	0	1	14	20	386.6	1	1	1	0	0
57717	0	0	120	14.2	0.96	14.79	1	74	2	3	2	1	1	0	27	33	333.1	1	1	1	1	0
90694	1	2	14	14.2	0.96	14.79	1	61	3	2	3	1	1	1	54	22	374.7	0	1	0	1	0
95673	0	0	19	14.5	0.98	14.8	1	80	4	2	2	0	0	1	9	22	356.9	1	0	0	0	1
67412	0	0	105	14.5	0.98	14.8	1	77	3	3	2	1	1	1	32	28	428.3	1	1	1	1	1
8168	1	2	45	14.8	1	14.8	1	80	3	3	2	0	1	1	25	32	362.8	1	0	0	0	0
27472	0	0	196	14.8	1	14.8	1	54	3	3	3	0	1	1	35	31	345	1	1	0	1	0
43166	0	0	136	14.8	1	14.8	1	54	3	3	3	0	1	0	21	25	386.6	1	1	0	0	1
16215	0	0	220	14.8	1	14.8	2	57	3	3	3	0	1	1	17	19	440.2	1	1	0	0	0
13751	1	2	147	14.8	1	14.8	2	71	1	3	1	1	0	1	14	17	345	1	1	1	0	1
13815	1	2	152	14.8	1	14.8	1	57	3	1	3	1	1	1	36	20	380.7	1	1	1	1	0
64011	1	2	3	15.7	1.06	14.81	2	80	3	2	2	0	0	0	7	16	267.7	0	1	0	0	1
59830	0	0	118	15.7	1.06	14.81	1	58	3	3	3	0	1	0	25	32	475.8	0	1	0	0	0
80416	0	0	63	16	1.08	14.81	1	39	3	3	2	0	1	1	52	26	374.7	1	0	0	0	0
81456	0	0	72	16	1.08	14.81	1	80	3	3	3	1	0	0	35	21	315.2	1	1	1	0	0
94779	0	0	17	16.3	1.1	14.82	1	80	3	3	2	0	0	1	47	35	559.1	1	1	1	0	0
15034	1	2	44	16.3	1.1	14.82	1	74	3	1	2	1	0	1	35	27	398.5	1	0	0	0	0
85370	0	0	43	12.6	0.85	14.83	2	62	4	3	2	0	1	1	69	21	285.5	1	1	0	1	1
97040	0	0	16	13.5	0.91	14.84	2	58	4	2	2	0	0	0	47	39	392.6	1	1	1	0	1
61366	1	2	74	14.1	0.95	14.84	1	75	3	2	2	0	0	1	21	21	279.6	1	1	0	0	0
87761	0	0	51	14.1	0.95	14.84	2	80	5	1	2	0	0	0	76	21	392.6	1	1	0	1	1
85424	0	0	44	14.1	0.95	14.84	1	75	3	2	1	0	0	1	58	23	327.1	1	1	0	0	0
83687	1	2	54	14.1	0.95	14.84	2	70	3	3	2	1	1	0	87	23	410.4	1	0	0	0	0
36719	1	2	25	10.4	0.7	14.85	1	69	3	1	NA	NA	1	1	13	15	529.4	0	0	0	1	0
47994	0	0	155	15	1.01	14.85	2	80	3	2	2	0	1	0	17	29	267.7	0	1	0	0	0
86580	1	2	18	15	1.01	14.85	1	59	3	3	2	1	1	1	56	14	327.1	1	1	0	0	0
[truncated: 1,702 more rows]
